# Supplementary material for: The major worldwide stress of healthcare professionals during the first wave of the COVID-19 pandemic – the international COVISTRESS survey
Source: PLoS One. 2021 Oct 6;16(10):e0257840. doi: 10.1371/journal.pone.0257840 (PMC8494302; doi:10.1371/journal.pone.0257840)
Supplement: S1 Appendix — (XLSX) [file pone.0257840.s001.xlsx]

## Sheet: Feuil1
record_id	Continent	sex_nom	age	stress_at_home	stress_at_work	Actual status	Healthcare worker Y_N	work_normal_asusual_yn
1	Europe	Female	27	0	100
2	Europe	Female	25	77	85	no healthcare worker	N
3	Europe	Female	53	100	100	no healthcare worker	N	unsual
4	Europe	Female	35	80	84	no healthcare worker	N
5	Europe	Male	58	90	87	no healthcare worker	N	unsual
6	Europe	Female	42	17	47	no healthcare worker	N	unsual
7	Europe	Male	52		22	no healthcare worker	N	unsual
8	Europe	Female	48	31	50	no healthcare worker	N
9	Europe	Female	27	28	0
10	Europe	Male	49	21	100	no healthcare worker	N	unsual
11	Europe	Female	32	31	50	no healthcare worker	N	unsual
12	Europe	Female	27	71	65	no healthcare worker	N	unsual
13		Male	65	50		no healthcare worker	N
14	Europe	Male	33	50	50	no healthcare worker	N	No working
15	Europe	Female	37	80	84	no healthcare worker	N	usual
16	Europe	Male	39	0	20	no healthcare worker	N	unsual
17	Europe	Female	40	67	50	no healthcare worker	N	unsual
18	Europe	Female	42	20	50	paramedical staff	Y	usual
19	Europe	Female	54	0	71	no healthcare worker	N	unsual
20	Europe	Female	60	0	0	no healthcare worker	N
21	Europe	Male	51	28	50	no healthcare worker	N	unsual
22	Europe	Female	23	0	0	paramedical staff	Y	No working
23	Europe	Male	53	19	50	no healthcare worker	N	usual
24	Europe	Female	56	2	18	no healthcare worker	N	usual
25	Europe	Male	38	64	67	no healthcare worker	N	usual
26	Europe	Male	60	0	0	no healthcare worker	N	unsual
27	Europe	Female	35	22	62
28	Europe	Female	37	50	94	no healthcare worker	N	unsual
29	Europe	Female	41	2	92	no healthcare worker	N	unsual
30	Europe	Female	52	92		no healthcare worker	N
31	Europe	Male	60	46	76	no healthcare worker	N	unsual
32	Europe	Female	49	8	50	no healthcare worker	N	unsual
33	Europe	Female	34	24	50	no healthcare worker	N	unsual
34	Europe	Male	47	9	50	no healthcare worker	N	unsual
35	America	Female	38	69	22	no healthcare worker	N	unsual
36	Europe	Female	29	50	50	medical doctor	Y	usual
37	Europe	Male	66	14	9	no healthcare worker	N
38	Europe	Female	44	50	50	no healthcare worker	N	unsual
39	Europe	Female	38	47		no healthcare worker	N
40	Europe	Female	41	7	72	no healthcare worker	N	unsual
41	Europe	Female	40
42	Europe	Female	55	93	95	no healthcare worker	N	unsual
43	Europe	Female	26	80	3	no healthcare worker	N	No working
44	Europe	Female	37	3	6	no healthcare worker	N	unsual
45	Europe	Female	25	15	78	no healthcare worker	N
46	Europe	Male	37
47	Europe	Female	28	59	68	no healthcare worker	N
48	Europe	Female	63	27	1	no healthcare worker	N
49	Europe	Female	29	60	41	no healthcare worker	N	unsual
50	Europe	Female	49	87	98	no healthcare worker	N	unsual
51	Europe	Female	44	78	1	no healthcare worker	N
52	Europe	Female	63	80	50	no healthcare worker	N	No working
53	Europe	Female	33	35	67	no healthcare worker	N	unsual
54	Europe	Female	52		78	no healthcare worker	N	unsual
55	Europe	Female	42
56	Europe	Female	31	75		no healthcare worker	N
57	Europe	Female	28	0	75	no healthcare worker	N	unsual
58	Europe	Female	66			no healthcare worker	N
59	Europe	Female	43	1	0	no healthcare worker	N	No working
60	Europe	Female	27	3	100	medical doctor	Y	unsual
61	Europe	Female	23	75		no healthcare worker	N
62	Europe	Female	25	0	0	no healthcare worker	N	No working
63	Europe	Male	56
64	Europe	Female	34	20		no healthcare worker	N	usual
65	Europe	Male	58			no healthcare worker	N	unsual
66	Europe	Female	52	20	20	no healthcare worker	N	unsual
67	Europe	Female	47	83	0	no healthcare worker	N	unsual
68		Male	55	55	0	no healthcare worker	N	No working
69	Europe	Female	51	57	0	no healthcare worker	N	No working
70	Europe	Female	29	60	36	no healthcare worker	N	unsual
71	Europe	Female	38			no healthcare worker	N	unsual
72	Europe	Female	21	24	0	no healthcare worker	N	No working
73	Europe	Female	42	95	0
74	Europe	Female	60	24	50	no healthcare worker	N	unsual
75	Europe	Female	49	35	14	no healthcare worker	N	usual
76	Europe	Female	24	0	49	medical doctor	Y	unsual
77	Europe	Female	36	100	100	no healthcare worker	N	unsual
78	Europe	Female	44	36	83	medical doctor	Y	unsual
79	Europe	Female	38	24	82	no healthcare worker	N	No working
80	Europe	Female	44	23	85	no healthcare worker	N	unsual
81	Europe	Female	61	0	50	no healthcare worker	N	unsual
82	Europe	Female	46	50	50	no healthcare worker	N	unsual
83	Europe	Female	54	50	3	no healthcare worker	N	No working
84	Europe	Female	36
85		Male	70	0		no healthcare worker	N	unsual
86	Europe	Female	56	19	53	no healthcare worker	N	unsual
87	Europe	Female	72	19		no healthcare worker	N
88	Europe	Female	21	28	82	no healthcare worker	N
89	Europe	Male	36	100	68	no healthcare worker	N	unsual
90	Europe	Male	61	22	88	no healthcare worker	N	usual
91	Europe	Male	29	0	0	no healthcare worker	N	No working
92	Europe	Female	53	10	53	no healthcare worker	N	unsual
93	Europe	Male	37	22	19	no healthcare worker	N	unsual
94	Europe	Female	66	50	50	no healthcare worker	N
95	Europe	Male	57	50	19	no healthcare worker	N
96	Europe	Female	38	85	92	medical doctor	Y	unsual
97	Europe	Female	43	50	100	medical doctor	Y	usual
98	Europe	Female	36	6	6	no healthcare worker	N	unsual
99	Europe	Female	24	34	50	no healthcare worker	N	unsual
100	Europe	Male	33	92	0	no healthcare worker	N	No working
101	Europe	Female	47	82		no healthcare worker	N	unsual
102	Europe	Male	35		92	no healthcare worker	N	unsual
103	Europe	Female	29	68	0	medical doctor	Y	unsual
104	Europe	Female	43	83	50	no healthcare worker	N
105	Europe	Female	60	38	100	no healthcare worker	N	usual
106	Europe	Male	61	98		no healthcare worker	N
107	Europe	Male	65
108	Europe	Female	42		71	no healthcare worker	N	unsual
109	Europe	Male	49	90	84	no healthcare worker	N	unsual
110		Female	46
111	Europe	Female	38	65	17	no healthcare worker	N	No working
112	Europe	Female	40
113	Europe	Female	29	45	2	medical doctor	Y	unsual
114	Europe	Male	45	73	9	no healthcare worker	N	unsual
115	Europe	Male	63
116	Europe	Male	63
117	Europe	Female	45	68	70	no healthcare worker	N	unsual
118	Europe	Male	64	8	10	no healthcare worker	N	unsual
119	Europe	Female	36	61	63	no healthcare worker	N	unsual
120	Europe	Female	54	27	20	no healthcare worker	N	unsual
121	Europe	Male	63			no healthcare worker	N	unsual
122	Europe	Male	49			no healthcare worker	N	unsual
123	Europe	Male	21	5	0	no healthcare worker	N
124	Europe	Female	40	69	80	no healthcare worker	N	unsual
125	Europe	Female	43	72	81	no healthcare worker	N	unsual
126	Europe	Female	55	50	50
127	Europe	Female	33		82	no healthcare worker	N	unsual
128	Europe	Female	14
129	Europe	Female	45	50	74	no healthcare worker	N	unsual
130	Europe	Female	42			no healthcare worker	N	usual
131	Europe	Female	17	19		no healthcare worker	N
132	Europe	Male	17
133	Europe	Female	37			no healthcare worker	N	No working
134	Europe	Female	46
135	Europe	Female	51
136	Europe	Male	41	22	23	no healthcare worker	N	unsual
137	Europe	Female	60	66		no healthcare worker	N	unsual
138	Europe	Female	17
139	Europe	Female	20	0	0	no healthcare worker	N
140	Europe	Male	18
141	Europe	Male	42	25	29	no healthcare worker	N	unsual
142	Europe	Female	18	100	58	no healthcare worker	N
143	Europe	Male	45	21	19	no healthcare worker	N	unsual
144	Europe	Female	56
145	Europe	Male	38	18	0	no healthcare worker	N	usual
146	Europe	Female	19	72	100	no healthcare worker	N
147	Europe	Female	17
148	Europe	Female	52	99	97	no healthcare worker	N	unsual
149	Europe	Female	41	95	98	medical doctor	Y	unsual
150	Asia	Male	60	22	21	no healthcare worker	N	unsual
151	Europe	Female	16	80	84	no healthcare worker	N
152	Europe	Female	32			no healthcare worker	N
153	Europe	Female	50	79	74	medical doctor	Y	unsual
154	Europe	Male	55	17	70	no healthcare worker	N	unsual
155	Europe	Female	52	50	50	no healthcare worker	N	unsual
156	Europe	Female	16
157	Europe	Female	17
158	Europe	Female	58	3	2	no healthcare worker	N	usual
159	Europe	Female	53	15	14	no healthcare worker	N	unsual
160	Europe	Female	36			no healthcare worker	N	unsual
161	Europe	Female	33	38	35	no healthcare worker	N
162	Europe	Female	30	64	50	no healthcare worker	N
163	Europe	Female	55
164	Europe	Female	17	98		no healthcare worker	N
165	Europe	Female	45	72	73	no healthcare worker	N	unsual
166	Europe	Female	33	91	71	no healthcare worker	N	usual
167	Europe	Male	35	66	32	no healthcare worker	N	unsual
168	Europe	Female	40
169	Europe	Female	29	20	82	medical doctor	Y	usual
170	Europe	Female	39			no healthcare worker	N	unsual
171	Europe	Female	30	0	0	no healthcare worker	N	No working
172	Europe	Female	41	2	18	no healthcare worker	N	unsual
173	Europe	Male	55	0	1	no healthcare worker	N	unsual
174	Europe	Female	53	18	17	no healthcare worker	N	unsual
175	Europe	Female	29	0	0	no healthcare worker	N	unsual
176	Europe	Female	52	50	29	no healthcare worker	N	unsual
177	Europe	Female	45	68	71	no healthcare worker	N	unsual
178	Europe	Male	55			no healthcare worker	N	unsual
179	Europe	Female	35	100		no healthcare worker	N	unsual
180	Europe	Female	55	50	31	no healthcare worker	N	unsual
181	Europe	Female	45	68	89	no healthcare worker	N	unsual
182	Europe	Male	54	0	0	no healthcare worker	N	usual
183	Europe	Female	52
184	Europe	Female	61	1	100	no healthcare worker	N	unsual
185	Europe	Female	57	86	50	no healthcare worker	N	No working
186	Europe	Male	48	76	96	no healthcare worker	N	unsual
187	Europe	Female	31	31	85	medical doctor	Y	unsual
188	Europe	Female	28	32	7	no healthcare worker	N	No working
189	Europe	Female	41	67	74	no healthcare worker	N	unsual
190	Europe	Female	59	16	21	no healthcare worker	N
191	Europe	Male	47	71	84	no healthcare worker	N	unsual
192	Europe	Female	35	66	64	no healthcare worker	N	unsual
193	Europe	Male	32			medical doctor	Y	unsual
194	Europe	Female	20	29	76	no healthcare worker	N
195	Europe	Female	16	0	2
196	Europe	Female	36	75	22	no healthcare worker	N	unsual
197	Europe	Female	41	5	32	no healthcare worker	N
198	Europe	Female	52
199	Europe	Female	55	28	67	medical doctor	Y	No working
200	Europe	Female	53	40	24
201	Europe	Female	47	1	55	no healthcare worker	N	unsual
202	Europe	Male	37	80	100	no healthcare worker	N	usual
203	Europe	Female	47	78	78	no healthcare worker	N	unsual
204	Europe	Female	38	0	100	no healthcare worker	N	unsual
205	Europe	Male	52	0	21	no healthcare worker	N	unsual
206	Europe	Male	64	12	1	no healthcare worker	N
207	Europe	Female	33	60	78	no healthcare worker	N	unsual
208	Europe	Male	55	56	70	no healthcare worker	N	No working
209	Europe	Female	55	50	82	no healthcare worker	N	unsual
210	Europe	Female	45	3	5	no healthcare worker	N	unsual
211	Europe	Female	50	20	68	no healthcare worker	N	unsual
212	Europe	Female	60
213	Europe	Female	60	50		no healthcare worker	N
214	Europe	Female	70	13		no healthcare worker	N
215	Europe	Female	30
216	Europe	Female	47	63	80	no healthcare worker	N	unsual
217	Europe	Male	55	99	97	no healthcare worker	N	No working
218	Europe	Female	32
219	Europe	Female	47	23		no healthcare worker	N
220	Europe	Female	67
221	Europe	Female	57	20	2	no healthcare worker	N	No working
222	Europe	Female	30	0		no healthcare worker	N
223	Europe	Female	39		5	no healthcare worker	N
224	Europe	Male	39	20	28	no healthcare worker	N	usual
225	Europe	Female	17
226	Europe	Female	48	13	19	no healthcare worker	N	unsual
227	Europe	Female	35	100		no healthcare worker	N
228	Europe	Female	67
229	Europe	Female	37			no healthcare worker	N	unsual
230	Europe	Female	67	50	50	no healthcare worker	N	unsual
231	Europe	Male	87	50	50	no healthcare worker	N
232	America	Male	28	0	50	no healthcare worker	N	unsual
233	Europe	Female	31	71	3
234	Europe	Male	56
235	Europe	Male	44	55	83	no healthcare worker	N	No working
236	Europe	Male	53	10	84	no healthcare worker	N	unsual
237	Europe	Male	36	61	12	no healthcare worker	N
238	Europe	Male	47
239	Europe	Male	37		100	no healthcare worker	N	No working
240	Europe	Male	52	21	50	no healthcare worker	N
241	Europe	Female	27
242		Female	43
243	Europe	Male	57	0	48	no healthcare worker	N	unsual
244	Europe	Male	49			no healthcare worker	N	No working
245	Europe	Male
246	Europe	Female	44
247	Europe	Female	57	10	13	no healthcare worker	N
248	Europe	Male	42	50	50	no healthcare worker	N	usual
249	Europe	Male	64
250	Europe	Male	64	50	6	no healthcare worker	N
251	Europe	Female	30
252	Europe	Male	60			no healthcare worker	N
253	Europe	Male	69	80	53	no healthcare worker	N
254	Europe	Male	50	28	65	no healthcare worker	N	unsual
255	Europe	Male	44
256	Europe	Male	43	76	95	no healthcare worker	N	unsual
257	Europe	Female	50	24	88	no healthcare worker	N
258	Europe	Male	28	30	68	medical doctor	Y	usual
259	Europe	Male	32		62	medical doctor	Y	unsual
260	Europe	Female	30	19	77	medical doctor	Y	usual
261	Europe	Male	29
262	Europe	Female	28	13	13	medical doctor	Y	usual
263	Europe	Female	29
264	Europe	Female	56
265	Europe	Male	57	1	21	medical doctor	Y	usual
266	Europe	Female	47	50	1	no healthcare worker	N	No working
267	Europe	Female	30	19	34	medical doctor	Y	unsual
268	Europe	Male	31
269	Europe	Female	58	100	65	medical doctor	Y	usual
270	Europe	Female	46	3		no healthcare worker	N	No working
271	Europe	Female	31	70		no healthcare worker	N	usual
272	Europe	Female	48	32	28	no healthcare worker	N	usual
273	Europe	Female	45	19	89	no healthcare worker	N	unsual
274	Europe	Female	38	76	74	no healthcare worker	N	unsual
275	Europe	Female	41		62	no healthcare worker	N	unsual
276	Europe	Female	30	87	85	no healthcare worker	N	unsual
277	Europe	Female	35	15	19	no healthcare worker	N	unsual
278	Europe	Male	64	68	58	no healthcare worker	N
279	Europe	Male	30	50	23	no healthcare worker	N	No working
280	Europe	Female	63	3		no healthcare worker	N
281	Europe	Male		19	19	no healthcare worker	N	No working
282	Europe	Female	39	26	19	no healthcare worker	N	unsual
283	Europe	Female	30	64	62	no healthcare worker	N
284	Europe	Female	43	0	13	no healthcare worker	N	unsual
285	Europe	Male	38	0	100	no healthcare worker	N	usual
286	Europe	Female	42	79	0	no healthcare worker	N	No working
287	Europe	Male	53	8	76	no healthcare worker	N	unsual
288	Europe	Male	52	0	11	no healthcare worker	N	usual
289	Europe	Female	33	0	0	no healthcare worker	N
290	Europe	Female	55	100		no healthcare worker	N	No working
291	Europe	Female	45	19	75	no healthcare worker	N	unsual
292	Europe	Female	46	64		no healthcare worker	N	unsual
293	Europe	Male	56	98	100	no healthcare worker	N	unsual
294	Europe	Female	53	50	74	no healthcare worker	N	unsual
295	Europe	Female	36	6	54	no healthcare worker	N	unsual
296	Europe	Female	47	35	34	no healthcare worker	N	unsual
297	Europe	Female	53	20	50	no healthcare worker	N	unsual
298	Europe	Female	58	19	20	no healthcare worker	N	No working
299	Europe	Female	43	0	50	no healthcare worker	N	No working
300	Europe	Female	28	25	96	no healthcare worker	N	unsual
301	Europe	Female	15	100	0	no healthcare worker	N
302	Europe	Male	58	79	23	no healthcare worker	N	usual
303	Europe	Female	40	0	50	no healthcare worker	N	unsual
304	Europe	Female	68	25	14	no healthcare worker	N
305	Europe	Male	52	30	50	no healthcare worker	N	unsual
306	Europe	Male	51	50	72	no healthcare worker	N	unsual
307	Europe	Female	60	88	96	no healthcare worker	N	unsual
308	Europe	Male	41	50	50	no healthcare worker	N	usual
309	Europe	Male	51	65	79	no healthcare worker	N	unsual
310	Europe	Female	35	65	51	no healthcare worker	N	No working
311	Europe	Female	34	52	50	no healthcare worker	N	No working
312	Europe	Female	42	1	4	no healthcare worker	N	No working
313	Europe	Female	25	3	1	no healthcare worker	N	No working
314	Europe	Female	35	6	28	no healthcare worker	N	unsual
315	Europe	Female	53	59	64	no healthcare worker	N	No working
316	Europe	Female	57	87	50
317	Europe	Female	39
318	Europe	Female	40	79	50	no healthcare worker	N	No working
319	Europe	Female	46	10		no healthcare worker	N	unsual
320	Europe	Female	48	79	79	paramedical staff	Y	unsual
321	Europe	Female	55	8	0	no healthcare worker	N	unsual
322	Europe	Female	44	3	75	no healthcare worker	N	unsual
323
324	Europe	Female	36	11	13	no healthcare worker	N	usual
325	Europe	Female	34	0	0	no healthcare worker	N
326	Europe	Female	26	85	67	medical doctor	Y	usual
327	Europe	Female	58	66	23	no healthcare worker	N	unsual
328	Europe	Female	23	19	16	no healthcare worker	N
329	Europe	Male	23
330
331		Male		10	50
332	Europe	Female	40	75	96	no healthcare worker	N	unsual
333	Europe	Female	70	83		no healthcare worker	N
334	Europe	Female	18	68	52	no healthcare worker	N
335	Europe	Female	52	99		no healthcare worker	N	unsual
336	Europe	Female	40	77	81	no healthcare worker	N	unsual
337	Europe	Female	36	30	62	paramedical staff	Y	unsual
338	Europe	Female	47	37	17	no healthcare worker	N	No working
339	Africa	Female	40
340	Europe	Female	29
341	Europe	Male	51	80	18	no healthcare worker	N	unsual
342	Europe	Female	46	27	71	medical doctor	Y	usual
343	Europe	Female	41	77	80	no healthcare worker	N	unsual
344	Europe	Male	46	26	26	no healthcare worker	N	unsual
345	Europe	Female	64			no healthcare worker	N	unsual
346	Europe	Female	58
347	Europe	Female	44	3	3	no healthcare worker	N	unsual
348	Europe	Female	36	34		no healthcare worker	N	No working
349	Europe	Female	24	50	91	no healthcare worker	N	usual
350	Europe	Male	62	18	50	no healthcare worker	N
351	Europe	Female	41	50	50	no healthcare worker	N	unsual
352	Europe	Female	45	50	22	no healthcare worker	N	unsual
353	Europe	Female	34	98	98	no healthcare worker	N	unsual
354	Europe	Female	25		100	paramedical staff	Y	unsual
355	Africa	Female	47	50	50	no healthcare worker	N	No working
356	Europe	Female	49	50	100	no healthcare worker	N	unsual
357	Europe	Female	36	16	90	paramedical staff	Y	usual
358	Europe	Male	27	60	60	medical doctor	Y	unsual
359	Europe	Female	45	29	86	no healthcare worker	N	unsual
360	Europe	Female	30		0	no healthcare worker	N	unsual
361	Europe	Female	39		100	no healthcare worker	N	unsual
362	Europe	Female	42	100	0	no healthcare worker	N	usual
363	Europe	Female	26	75	100	no healthcare worker	N	unsual
364	Europe	Female	41		72
365	Europe	Male	54
366	Europe	Male	54
367	Europe	Female	29	36	70	no healthcare worker	N	unsual
368	Europe	Female	49	20	20	medical doctor	Y	unsual
369	Europe	Female	69	31	0	no healthcare worker	N
370	Europe	Male	45	31	33	no healthcare worker	N	unsual
371	Europe	Male	29	8	79	medical doctor	Y	usual
372	Europe	Male	56	9	7	no healthcare worker	N	unsual
373	Europe	Male	52	59	66	no healthcare worker	N	unsual
374	Europe	Female	39	14	49	no healthcare worker	N	unsual
375	Europe	Female	21	58	86	no healthcare worker	N
376	Europe	Male	62	50	71	no healthcare worker	N	usual
377	Europe	Male	44	0	0	no healthcare worker	N	unsual
378	Europe	Male	23	73	72	no healthcare worker	N	unsual
379	Europe	Male	44	41	61	no healthcare worker	N	No working
380	Europe	Female	26	34	71	no healthcare worker	N	unsual
381	Europe	Male	63	17	20	medical doctor	Y	unsual
382	Europe	Female	57	14	74	no healthcare worker	N	usual
383	Europe	Female	60	42	71
384	Europe	Female	27	0	1	no healthcare worker	N	usual
385	Europe	Female	57	50	50	no healthcare worker	N	unsual
386	Europe	Male	40
387	Europe	Female	20	86	100	no healthcare worker	N	No working
388	Europe	Male	52	74	100	no healthcare worker	N	usual
389	Europe	Female	49	17	40	no healthcare worker	N	unsual
390	Europe	Male	38	68	22	no healthcare worker	N	unsual
391	Europe	Female	61	53		no healthcare worker	N
392	Europe	Female	32	71		no healthcare worker	N	unsual
393	Europe	Female	53			no healthcare worker	N
394	Europe	Female	43	25	4	no healthcare worker	N	No working
395	Europe	Female	49	17	82	medical doctor	Y	unsual
396	Europe	Female	35	0	0	no healthcare worker	N	unsual
397	Europe	Female	26	97	69	no healthcare worker	N	usual
398	Europe	Female	68	77	1	no healthcare worker	N
399	Europe	Female	65	17	49	no healthcare worker	N
400	Europe	Female	41	2	70	no healthcare worker	N	usual
401	Europe	Female	49
402	Europe	Female	43	0	69	no healthcare worker	N	unsual
403	Europe	Female	49
404	Europe	Female	37			no healthcare worker	N	unsual
405	Europe	Male	52	71	100	no healthcare worker	N	No working
406	Europe	Female	49	3	2	no healthcare worker	N	No working
407	Europe	Female	59	50	50	no healthcare worker	N	unsual
408	Europe	Female	24	32	11	no healthcare worker	N	unsual
409	Europe	Female	37	100	29	no healthcare worker	N	unsual
410	Europe	Male	24	18	67	no healthcare worker	N
411	Europe	Female	53	54	100	no healthcare worker	N	unsual
412	Europe	Female	28	26	84	no healthcare worker	N	unsual
413	Europe	Male	64	35		no healthcare worker	N
414
415	Europe	Female	50	0	72	no healthcare worker	N	unsual
416	Africa	Female	33
417	Europe	Female	32	25	75	medical doctor	Y	unsual
418		Male	27
419		Female	67	50	50	no healthcare worker	N
420	Europe	Male	57	25	75	medical doctor	Y	usual
421		Female	72	39		no healthcare worker	N
422	Europe	Male	54
423	Europe	Male	57	0		medical doctor	Y	unsual
424	Europe	Female	38	68	50	no healthcare worker	N	usual
425	Europe	Female	40	3	3	no healthcare worker	N	usual
426	Europe	Female	29	10	58	no healthcare worker	N	unsual
427	Europe	Female	59	3		no healthcare worker	N
428	Europe	Female	67	67	100	no healthcare worker	N
429	Europe	Female	52	4	100	no healthcare worker	N	usual
430	Europe	Male	52	1	1	no healthcare worker	N	unsual
431	Europe	Female	46	21	24	no healthcare worker	N	unsual
432	Africa	Male	41	50	50	no healthcare worker	N	unsual
433	Europe	Female	25
434	Europe	Female	31	0	96	medical doctor	Y	unsual
435	Africa	Female	42	95	93
436	Europe	Female	28	61	61	no healthcare worker	N	unsual
437	Africa	Female	44	28	50	no healthcare worker	N	unsual
438		Female	41
439	Africa	Female	37		50	no healthcare worker	N	unsual
440	Africa	Male	40	80		no healthcare worker	N	unsual
441	Europe	Female	39	69	60	no healthcare worker	N	unsual
442	Africa	Female	39	58	33	no healthcare worker	N	unsual
443	Africa	Female	40			no healthcare worker	N	unsual
444	Africa	Female	35	58	35	no healthcare worker	N	unsual
445	Europe	Female	60
446	Africa	Female	42
447	Africa	Female	40	63	81	no healthcare worker	N	usual
448	Europe	Female	36	50	100	no healthcare worker	N	unsual
449	Africa	Male	56	88		no healthcare worker	N	unsual
450	Europe	Female	29	57	82	no healthcare worker	N
451	Europe	Female	24	1	77	no healthcare worker	N	usual
452	Europe	Female	28		79	paramedical staff	Y	unsual
453	Africa	Female	40	80	81	no healthcare worker	N
454	Africa	Female	26	68
455	Africa	Female	41	30	25	no healthcare worker	N
456	Europe	Male	40	50	50	no healthcare worker	N	unsual
457	Europe	Male	26	79	100	no healthcare worker	N	unsual
458	Europe	Female	40	81	86	no healthcare worker	N	unsual
459	Europe	Male	68	4		no healthcare worker	N
460	Europe	Female	25	100		no healthcare worker	N	No working
461	Europe	Female	18	16	50	no healthcare worker	N
462	Europe	Female	36		74	paramedical staff	Y	unsual
463	Europe	Female	32	5	23	no healthcare worker	N	unsual
464	Europe	Male	52	81	82	no healthcare worker	N	unsual
465	Europe	Male	26	41	65	no healthcare worker	N	unsual
466	Europe	Female	39		63	medical doctor	Y	No working
467	Europe	Female	50	81	99	medical doctor	Y	unsual
468	Europe	Female	44	96	95	no healthcare worker	N	usual
469	Europe	Female	30	28	76	no healthcare worker	N	usual
470	Europe	Female	62		67	medical doctor	Y	unsual
471	Europe	Female	35	18	50	paramedical staff	Y	usual
472	Europe	Female	29	18	12	no healthcare worker	N	usual
473	Europe	Male	48	0	0	no healthcare worker	N	usual
474	Europe	Female	33	4	34	no healthcare worker	N	usual
475	Europe	Female	31	65	77	no healthcare worker	N	unsual
476	Europe	Female	28	72	1	no healthcare worker	N
477
478	Europe	Female	27	50	50	no healthcare worker	N	usual
479	Europe	Male	46	88	99	no healthcare worker	N	unsual
480	Europe	Female	40	2	2	no healthcare worker	N	unsual
481	Europe	Male	34	75	85	no healthcare worker	N	unsual
482	Europe	Female	43	50	50	no healthcare worker	N
483	Europe	Female	45
484	Europe	Female	23	21	84	paramedical staff	Y	usual
485	Europe	Female	32	73	97	no healthcare worker	N	unsual
486	Europe	Female	30	71	73	no healthcare worker	N	No working
487	Europe	Female	34	28	26	medical doctor	Y	usual
488	Europe	Female	59	2	0	no healthcare worker	N	unsual
489	Europe	Male	44	67	75	no healthcare worker	N	unsual
490	Europe	Male	59			no healthcare worker	N
491	Europe	Female	28	23	23	no healthcare worker	N	usual
492	Europe	Female	24	74	67	no healthcare worker	N
493	Europe	Female	39	74	33	no healthcare worker	N	usual
494	Europe	Female	55	28	100	paramedical staff	Y	unsual
495	Europe	Male	47	14	77	no healthcare worker	N	unsual
496	Europe	Female	48	50	7	no healthcare worker	N	usual
497	Europe	Female	45	0	0	no healthcare worker	N	No working
498	Europe	Male	45	6	67	no healthcare worker	N	unsual
499	Europe	Female	68	70		no healthcare worker	N
500	Europe	Female	66
501	Europe	Female	60	5	4	no healthcare worker	N	No working
502	Europe	Female	60	50	89
503	Europe	Female	56	15	66	medical doctor	Y	usual
504	Europe	Female	66	53	25	no healthcare worker	N
505	Europe	Female	48	71	89	paramedical staff	Y	usual
506	Europe	Male	70	50	0	no healthcare worker	N
507	Europe	Female	35	67	0	no healthcare worker	N	No working
508	Europe	Female	30	29	48	no healthcare worker	N	No working
509	Europe	Female	28	20	68	no healthcare worker	N	unsual
510	Europe	Female	50	15	78	no healthcare worker	N	unsual
511	Europe	Female	63	4	2	no healthcare worker	N
512	Europe	Male	74	8		no healthcare worker	N
513	Europe	Male	37	15	58	no healthcare worker	N	unsual
514	Europe	Male	50	31	29	no healthcare worker	N	usual
515	Europe	Female	26	29	24	no healthcare worker	N	unsual
516	Europe	Female	57	33	34	no healthcare worker	N	usual
517	Europe	Female	34	0		no healthcare worker	N	unsual
518	Europe	Female	38	7	98	no healthcare worker	N	unsual
519	Europe	Male	42	31	50	no healthcare worker	N	unsual
520	Europe	Male	27	26	20	no healthcare worker	N	usual
521	Europe	Female	25	74	69	no healthcare worker	N	unsual
522	Europe	Female	56	27		no healthcare worker	N	usual
523	Europe	Male	45	31	33	no healthcare worker	N	unsual
524	Europe	Male	79
525	Europe		47
526	Europe	Female	38	80	93	no healthcare worker	N	unsual
527	Europe	Male	47	67	32	no healthcare worker	N	usual
528	Europe	Female	58	81		no healthcare worker	N	unsual
529	Europe	Female	52	72	93	no healthcare worker	N	usual
530	Europe	Female	34	95	63	no healthcare worker	N	unsual
531	Europe	Female	53
532	Europe	Male	61	37	98	no healthcare worker	N	usual
533	Europe	Male	53	63	63	no healthcare worker	N	usual
534	Europe	Male	55	50	13	no healthcare worker	N
535	Europe	Male	36	40		no healthcare worker	N	usual
536	Africa	Male	41	50	50	no healthcare worker	N	unsual
537	Europe	Male	64	12	88	no healthcare worker	N	unsual
538	Europe	Male	55	17	50	no healthcare worker	N	unsual
539	Europe	Female	36	76	77	no healthcare worker	N	unsual
540	Africa	Female	38	99	70	no healthcare worker	N	usual
541	Africa	Male	59	15	16	no healthcare worker	N	unsual
542	Europe	Female	52	33	65	no healthcare worker	N	unsual
543	Africa	Female	34	100	100	no healthcare worker	N	unsual
544	Europe	Female	48	1	1	no healthcare worker	N	usual
545	Europe	Female	33	70	98
546	Europe	Male	74	2	2	no healthcare worker	N
547	Europe	Male	64			no healthcare worker	N	unsual
548	Europe	Female	59	2	3	no healthcare worker	N	usual
549	Europe	Female	41	50		no healthcare worker	N	unsual
550	Europe	Female	53	18	8	no healthcare worker	N	usual
551	Europe	Male	58	47	96	no healthcare worker	N	unsual
552	Europe	Male	52	65	81	no healthcare worker	N	usual
553	Europe	Male	64	1	3	no healthcare worker	N	unsual
554	Europe	Female	41	72	68	no healthcare worker	N	unsual
555	Africa	Female	39
556	Africa	Male	43	0		no healthcare worker	N	unsual
557	Europe	Male	56	6	7	no healthcare worker	N	unsual
558	Africa	Male	49	100	100	medical doctor	Y	unsual
559	Europe	Male	68	0	30	no healthcare worker	N
560	Europe	Male	61	18	69	no healthcare worker	N	unsual
561	Europe	Female	41		6	no healthcare worker	N	unsual
562	Europe	Male	75	26		no healthcare worker	N
563	Europe	Male	51	0	0	no healthcare worker	N	unsual
564	Europe	Female	52	71	93	no healthcare worker	N	unsual
565	Europe	Female	51	50	50	no healthcare worker	N	unsual
566	Europe	Male	50	2	50	no healthcare worker	N	unsual
567	Europe	Female	41	78	17	no healthcare worker	N	unsual
568	Europe	Female	47	4	16	no healthcare worker	N	unsual
569		Male	55
570	Africa	Male	31	67	68	no healthcare worker	N	usual
571	Europe	Male	32	59	74	no healthcare worker	N	unsual
572		Male	55	29	26	no healthcare worker	N	unsual
573	Europe	Male	29	0	69	paramedical staff	Y	usual
574	Europe	Male	57	50	50	no healthcare worker	N	unsual
575	Europe	Male	26	4	7	no healthcare worker	N	unsual
576	Africa	Male	41	50	50	no healthcare worker	N	unsual
577	Europe	Female	52	11	50	no healthcare worker	N	usual
578	Europe	Female	36	61	74	no healthcare worker	N	unsual
579	Europe	Male	45	70	50	no healthcare worker	N	usual
580	Europe	Female	29	73	77	no healthcare worker	N	usual
581	Europe	Male	31	5	6	no healthcare worker	N	usual
582	Europe	Female	37	38	37	no healthcare worker	N	unsual
583	Europe	Female	44	0	1
584	Europe	Female	31	36	64	no healthcare worker	N	unsual
585	Europe	Male	40
586	Europe	Male	40	23	50	no healthcare worker	N	usual
587	Europe	Female	59			no healthcare worker	N	usual
588	Europe	Female	24	77	83	medical doctor	Y	usual
589	Europe	Male	50	50	50	no healthcare worker	N	usual
590	Europe	Female	40	24	84	no healthcare worker	N	unsual
591	Europe	Female	44	50	50	no healthcare worker	N	unsual
592	Europe	Male	62	50	100	no healthcare worker	N	unsual
593	Europe	Female	45		67	no healthcare worker	N	unsual
594	Africa	Male	39
595	Europe	Male	49
596	Europe	Male	31	19		no healthcare worker	N	usual
597	Europe	Female	52	0	88	no healthcare worker	N	unsual
598	Europe	Female	26	64	79	no healthcare worker	N	unsual
599	Europe	Female	55	1	1	no healthcare worker	N	unsual
600	Europe	Female	34	2	3	no healthcare worker	N
601	Europe	Male	68	50	50	no healthcare worker	N	unsual
602	Europe	Male	63	4	50	no healthcare worker	N
603	Europe	Male	36	2	25	no healthcare worker	N
604	Europe	Female	28	0	0	no healthcare worker	N	unsual
605	Europe	Female	63			medical doctor	Y	usual
606	Europe	Male	32	32	67	no healthcare worker	N	unsual
607	Europe	Male	45	2	23	no healthcare worker	N	usual
608	Europe	Male	58	50	50	no healthcare worker	N	usual
609	Europe	Female	64	0	0	no healthcare worker	N	unsual
610	Africa	Female	31
611	Europe	Female	59		69
612	Europe	Female	45	65	66	no healthcare worker	N	unsual
613	Europe	Male	59	11	1	no healthcare worker	N
614	Europe	Male	62	39		no healthcare worker	N
615	Europe	Female	60	0	0	no healthcare worker	N
616		Male	85
617	Europe	Male	42	85		no healthcare worker	N	usual
618	Europe	Female	30
619	Europe	Male	60	75	100	no healthcare worker	N	usual
620	Europe	Male	45	66	79	no healthcare worker	N	unsual
621	Europe	Male	49	34	60	no healthcare worker	N	usual
622	America	Female	40	96	70	no healthcare worker	N	unsual
623	Africa	Female	31	85	87	no healthcare worker	N	unsual
624	Europe	Male	46	76	77	no healthcare worker	N	unsual
625	Europe	Female	59	1	100	no healthcare worker	N	unsual
626	Europe	Female	70	13		no healthcare worker	N	unsual
627	Europe	Male	39
628	Africa	Female	50	100		no healthcare worker	N	No working
629	Europe	Male	67			no healthcare worker	N
630	Africa	Female	31	0	97	no healthcare worker	N	No working
631	Europe	Female	47	29	31	no healthcare worker	N	usual
632	Europe	Female	41	100	80	no healthcare worker	N	unsual
633	Europe	Female		61	81	paramedical staff	Y	usual
634	Europe	Female	45	24	26	no healthcare worker	N	usual
635	Europe	Male	66	16	17	no healthcare worker	N	unsual
636	Europe	Female	42	2	6	medical doctor	Y	unsual
637	Europe	Female	35	69	70	no healthcare worker	N	usual
638	Europe	Female	37	39	74	medical doctor	Y	usual
639	Europe		29	15	75	no healthcare worker	N	unsual
640	Europe	Female	28	69	73	medical doctor	Y	usual
641	Europe	Male	35	3	9	medical doctor	Y	unsual
642	Europe	Male	30		74	medical doctor	Y
643	Europe	Female	42	100	100	paramedical staff	Y	usual
644	Europe	Female	52	82	84	medical doctor	Y	usual
645	Europe	Female	44	100		no healthcare worker	N	unsual
646	Europe	Female	54	3	99	no healthcare worker	N	unsual
647	Europe	Female	30	50	65	paramedical staff	Y	usual
648	Europe	Female	28	29	50	paramedical staff	Y	usual
649	Europe	Male	46	22	0	no healthcare worker	N	unsual
650	Europe	Female	33	50	77
651	Europe	Male	38	50	73	no healthcare worker	N	unsual
652	Europe	Male	47
653	Europe	Female	30	88	60	no healthcare worker	N
654	Europe	Female	45	50	50
655	Europe	Female	30	50	74
656	Europe	Female	24	36	65	no healthcare worker	N	unsual
657	Europe	Female	32	15	12	no healthcare worker	N	usual
658	Europe	Female	54	12	0	medical doctor	Y	usual
659	Europe	Female		6	18	paramedical staff	Y	unsual
660	Europe	Male	59
661		Female	40	4	50	no healthcare worker	N	unsual
662	Europe	Female	38	90	98	no healthcare worker	N	unsual
663	Europe	Female	50	12	50	paramedical staff	Y	unsual
664	Europe	Female	28
665	Europe		29	18	76	no healthcare worker	N	usual
666	Europe	Male	31	28	82	medical doctor	Y	usual
667	Europe	Female	50
668	Europe	Female	45	78		no healthcare worker	N
669	Europe	Male	38	27	100	no healthcare worker	N	unsual
670	Europe	Female	46	0	0	no healthcare worker	N	usual
671	Europe	Female	48	2	84	no healthcare worker	N	usual
672	Europe	Female	39	71	92	medical doctor	Y	unsual
673	Europe	Female	43	19	77	no healthcare worker	N	usual
674	Europe	Female	39	15	71	no healthcare worker	N	unsual
675	Europe	Male	29
676	Europe	Female	40	75	59	medical doctor	Y	usual
677	Europe	Female	41	69	88	no healthcare worker	N	usual
678	Europe	Female	29
679	Europe	Female	57	1	98	medical doctor	Y	usual
680	Europe	Male	60	3	56	medical doctor	Y	usual
681	Europe	Female	49	16	30	medical doctor	Y	usual
682	Europe	Female	43	61	66	no healthcare worker	N	unsual
683	Europe	Male	57	3	25	no healthcare worker	N	usual
684	Europe	Female	30
685	Europe	Female	38
686	Europe	Male	22	68	82	no healthcare worker	N
687	Europe	Female	44	50	50	no healthcare worker	N	usual
688	Europe	Male	43	0	70	no healthcare worker	N	unsual
689	Europe	Female	35
690	Europe	Female	48	87	99	paramedical staff	Y	usual
691	Europe	Male	57	1	0	no healthcare worker	N	usual
692	Europe	Female	34	80	91	no healthcare worker	N	unsual
693	Europe	Female	42
694	Europe	Female	46	17	6
695	Europe	Male	59		23	no healthcare worker	N	usual
696	Europe	Female	50	100	100	medical doctor	Y
697	Europe	Female	37	88	82	paramedical staff	Y	usual
698	Europe	Female	33	68	67	no healthcare worker	N	unsual
699	Europe	Male	42	55	58	no healthcare worker	N	usual
700	Europe	Female	32	86	89	no healthcare worker	N	usual
701	Europe	Female	41	100	100	paramedical staff	Y	usual
702	Europe	Female	38	50	50	no healthcare worker	N	usual
703	Europe	Female	44	74	76	paramedical staff	Y	usual
704	Europe	Female	48
705	Europe	Male	29	9	50	medical doctor	Y	usual
706	Europe	Female	57	24	23	no healthcare worker	N	unsual
707	Europe	Female	41	50	80	no healthcare worker	N	unsual
708	Europe	Female	54	100	100	no healthcare worker	N	unsual
709	Europe	Female	42
710	Europe	Female	46	0	73	medical doctor	Y	unsual
711	Europe	Female	48		67	no healthcare worker	N	unsual
712	Europe	Male	47
713	Europe	Female	58	97	97	paramedical staff	Y	unsual
714	Europe	Female	60	88	100	no healthcare worker	N	usual
715	Europe	Female	51	32	31
716	Europe	Female	23
717	Europe	Female	53	34	34
718	Europe	Female	36	78	81	no healthcare worker	N	usual
719	Europe	Male	33	49	71	no healthcare worker	N	unsual
720	Europe	Female	41
721	Europe	Female	32	50	83	medical doctor	Y	unsual
722	Europe	Female	40
723	Europe	Male	64	14	87	no healthcare worker	N	usual
724		Female	56			no healthcare worker	N	usual
725	Europe	Female	32	35	81	paramedical staff	Y	usual
726	Europe	Female	33	82	99	no healthcare worker	N	usual
727	Africa	Female	50
728	Europe	Male	33	71	72	no healthcare worker	N	unsual
729	Europe	Female	22	97	100	medical doctor	Y	unsual
730	Europe	Male	39	12	91	medical doctor	Y	unsual
731	Europe	Male	38	50	0	no healthcare worker	N	unsual
732		Female	52
733	Europe	Male	62	0	50	medical doctor	Y	unsual
734	Europe	Female	37	61	66
735	Europe	Female	36	77	79	medical doctor	Y	unsual
736	Europe	Female	25	0	59	no healthcare worker	N	unsual
737	Europe	Female	49	50	50	no healthcare worker	N	usual
738	Europe	Female	38	61	83	paramedical staff	Y	unsual
739	Europe	Female	35	0	23	paramedical staff	Y	usual
740	Europe	Female	40	65	82	no healthcare worker	N	unsual
741	Europe	Female	54	0	0	no healthcare worker	N	unsual
742	Europe	Female	33	21	90	medical doctor	Y	unsual
743	Europe	Female	55	89	89	medical doctor	Y	unsual
744	Europe	Female	30	55	55	no healthcare worker	N	unsual
745	Europe	Male	47
746	Europe	Female	55	15	9	medical doctor	Y	usual
747	Europe	Female	54	16	43	no healthcare worker	N	usual
748	Europe	Male	40	63	20	paramedical staff	Y	unsual
749		Female	45
750	Europe	Female	54	98	99	no healthcare worker	N	unsual
751	Europe	Female	47
752	Europe	Female	58
753	Europe	Female	55	7	98	no healthcare worker	N	unsual
754	Europe	Female	32	86	60	medical doctor	Y	unsual
755	Europe	Male	37	0	100	no healthcare worker	N
756	Europe	Female	42
757	Europe	Female	61	34	86	no healthcare worker	N	usual
758	Europe	Female	50	0	73	medical doctor	Y	unsual
759	Europe	Female	56	79	79	medical doctor	Y	usual
760	Europe	Female	49	16	12	no healthcare worker	N	usual
761	Europe	Female	40	17		no healthcare worker	N	unsual
762	Europe	Female	59	27	27	no healthcare worker	N	usual
763	Europe	Female	51	3		no healthcare worker	N	unsual
764	Europe	Female	39
765	Europe	Female	33	21	67	no healthcare worker	N	unsual
766	Europe	Female	27		92	no healthcare worker	N	unsual
767	Europe	Female	50	100	100	paramedical staff	Y	unsual
768	Europe	Female	54	63	62	no healthcare worker	N	unsual
769	Europe	Female	49	100	71	no healthcare worker	N
770	Europe	Female	57	27	76	no healthcare worker	N	usual
771	Europe	Female	32	50	71	paramedical staff	Y	unsual
772	Europe	Male	43	50	50	no healthcare worker	N	usual
773	Europe	Female	38
774	Europe	Female	61	54	82	no healthcare worker	N	usual
775	Europe	Female	25
776	Europe	Female	36	30	63	medical doctor	Y	usual
777	Europe	Male	27	35	50	no healthcare worker	N	unsual
778	Europe	Female	27	78	100
779	Europe	Female	52
780	Europe	Female	37			no healthcare worker	N	unsual
781	Europe	Female	44	12	61	no healthcare worker	N	usual
782	Europe	Female	32	0	74	no healthcare worker	N	usual
783	Europe	Female	40	29	81	no healthcare worker	N
784	Europe	Male	47	0	0	no healthcare worker	N	usual
785		Female	42			no healthcare worker	N	unsual
786	Europe	Female	56	50	96	no healthcare worker	N	unsual
787	Europe	Male	59	64	89	no healthcare worker	N	usual
788	Europe	Female	48	35	72	medical doctor	Y	unsual
789	Europe	Male	57	96	96	no healthcare worker	N	usual
790	Europe	Male	50
791	Europe	Female	48
792	Europe	Male	47	0	0	medical doctor	Y	unsual
793	Europe	Female	25	13	100	paramedical staff	Y	usual
794	Europe	Female	56		67	no healthcare worker	N	unsual
795	Europe	Male	44	67	8	medical doctor	Y	unsual
796	Europe	Male	29	50	60	medical doctor	Y	unsual
797	Europe	Male	43	75	76	medical doctor	Y	unsual
798	Europe	Female	60	2	1	no healthcare worker	N	usual
799	Europe	Male	41
800	Europe	Female	35	11	52	no healthcare worker	N	unsual
801	Europe	Female	50	13	75	no healthcare worker	N
802	Europe	Female	46
803	Europe	Female	40	34	82	no healthcare worker	N	usual
804	Europe	Female	47	75		no healthcare worker	N	unsual
805	Europe	Male	23	0	100	paramedical staff	Y	unsual
806	Europe	Female	55	71	90	no healthcare worker	N	unsual
807	Europe	Female	35	100	100	no healthcare worker	N	unsual
808	Europe	Female	52	2	2	no healthcare worker	N	usual
809	Europe	Female	37	67	62	no healthcare worker	N	unsual
810	Europe	Female	38	79	85	no healthcare worker	N	unsual
811	Europe	Male	31	55	100	no healthcare worker	N	unsual
812	Europe	Male	34	23	18	no healthcare worker	N	unsual
813	Europe	Female	25	0	1	medical doctor	Y	usual
814	Europe	Female	27
815	Europe	Female	26	2	68	no healthcare worker	N
816	Europe	Female	32
817	Europe	Female	33	30	99	no healthcare worker	N
818	Europe	Female	25	74	94	paramedical staff	Y	usual
819	Europe	Female	58	12	11	no healthcare worker	N	usual
820	Europe	Female	33	50	50	no healthcare worker	N	unsual
821	Europe	Female	47	77	81	no healthcare worker	N	unsual
822	Europe	Male	42	27	27	no healthcare worker	N	unsual
823	Europe	Female	45
824	Europe	Female	49	81	90	medical doctor	Y	unsual
825	Europe	Female	33	73	80	no healthcare worker	N	usual
826	Europe	Female	45	29	69	medical doctor	Y	unsual
827	Europe	Female	35	55	74	paramedical staff	Y	usual
828	Europe	Female	34	84	68	no healthcare worker	N	unsual
829	Europe	Female	37	33	79	medical doctor	Y	usual
830	Africa	Female	58	35	36	medical doctor	Y	usual
831	Europe	Male	25	0	0	no healthcare worker	N
832	Europe	Male	30	60	87	no healthcare worker	N	usual
833	Europe	Male	52	20	23	no healthcare worker	N	unsual
834	Europe	Male	55	11	17	medical doctor	Y	unsual
835	Europe	Female	32
836	Europe	Female	49	100	100	no healthcare worker	N	unsual
837	Europe	Female	52			no healthcare worker	N	unsual
838	Europe	Female	30	18	71	medical doctor	Y	usual
839	Europe	Female	37	16	50	no healthcare worker	N	unsual
840	Europe	Female	27
841	Europe	Female	50	75	66	medical doctor	Y	unsual
842	Europe	Female	36	71	50
843	Europe	Female	42
844	Europe	Female	40
845	Europe	Female	32	81	89	paramedical staff	Y	unsual
846	Europe	Female	44	74	74	no healthcare worker	N	usual
847	Europe	Male	31	18	17	medical doctor	Y	No working
848	Europe	Female	24	60	75	paramedical staff	Y	usual
849	Europe	Female	62	11	95
850	Europe	Female	59	4	4	medical doctor	Y	unsual
851	Europe	Male	26	29	32	medical doctor	Y	unsual
852	Europe	Female	47	98	98	paramedical staff	Y	usual
853	Europe	Female	47
854	Europe	Female	57	50	98	no healthcare worker	N	unsual
855	Europe	Female	39	76	77	no healthcare worker	N
856	Europe	Male	29
857	Europe	Female	27
858	Europe	Female	42	57		no healthcare worker	N	unsual
859	Europe	Male	34	14	24	no healthcare worker	N	usual
860	Europe	Male	37		78	medical doctor	Y	usual
861	Europe	Female	34	96	98	no healthcare worker	N	usual
862	Europe	Female	44	75	80	paramedical staff	Y	unsual
863	Europe	Female	50	99	99
864	Europe	Female	32
865	Europe	Male	51	2	52	medical doctor	Y	usual
866	Europe	Female	41	71	85	medical doctor	Y	unsual
867	Europe	Female	45
868	Europe	Female	27	23	22	paramedical staff	Y	usual
869	Europe	Female	38	90	74	no healthcare worker	N	unsual
870	Europe	Female	51	70	95	paramedical staff	Y	usual
871		Female	42
872	Europe	Female	28	50	72	paramedical staff	Y	unsual
873	Europe	Female	54
874	Europe	Female	47
875	Europe	Female	38	1	76	paramedical staff	Y	unsual
876	Europe	Female	33	77	50	no healthcare worker	N	unsual
877	Europe	Male	28	50	50	no healthcare worker	N
878	Europe	Female	38		100
879		Female	69	3		no healthcare worker	N
880	Europe	Male	67	32	50	no healthcare worker	N
881	Europe	Female	60	15	36	medical doctor	Y	unsual
882	Europe	Male	46
883	Europe	Female	41	69	67	medical doctor	Y	unsual
884	Europe	Female	37	50	80	no healthcare worker	N	unsual
885	Europe	Male	47
886	Europe	Female	50			paramedical staff	Y	usual
887	Europe	Female	25
888	Europe	Female	46	50	67	no healthcare worker	N	unsual
889	Europe	Male	26
890	Europe	Male	35	63	91	no healthcare worker	N	unsual
891	Europe	Female	56	16	100	paramedical staff	Y	usual
892	Europe	Female	53
893	Europe	Female	56	84	91
894	Europe	Male	41	72	72	medical doctor	Y	usual
895	Europe	Female	33	73	72	no healthcare worker	N	unsual
896	Europe	Female	59	2	76	paramedical staff	Y	usual
897	Europe	Female	56	2	1	no healthcare worker	N	usual
898	Europe	Female	41	80	71	paramedical staff	Y	usual
899	Europe	Female	42	19	83	paramedical staff	Y	usual
900	Europe	Male	63	4	28	medical doctor	Y	unsual
901	Europe	Male	48	50	95	paramedical staff	Y	unsual
902	Europe	Female	32	63	65	medical doctor	Y	usual
903	Europe	Female	34
904	Europe	Female	50	87	75	no healthcare worker	N	usual
905	Europe	Female
906	Europe	Female	33	88	84	paramedical staff	Y	usual
907	Europe	Female	42	19	16	no healthcare worker	N	unsual
908	Europe	Male	24	46	95	no healthcare worker	N	unsual
909	Europe	Female	47	3	28	paramedical staff	Y	usual
910	Europe	Female	39	50	50	no healthcare worker	N
911	Europe	Male	48	99	99	no healthcare worker	N	unsual
912	Europe	Female	27
913	Europe	Female	32
914	Europe	Female	41	50	82	medical doctor	Y	usual
915	Europe	Male	22	64	66	no healthcare worker	N	unsual
916	Europe	Male	30
917	Europe	Female	58	89	97	no healthcare worker	N
918	Europe	Male	59
919	Europe	Female	44	73	98	paramedical staff	Y	usual
920	Europe	Female	34	5		no healthcare worker	N
921	Europe	Female	50	59	100
922	Europe	Female	36	71	37	no healthcare worker	N	unsual
923	Europe	Female	27	14	64	no healthcare worker	N	usual
924	Europe	Female	48
925	Europe	Male	42	86	100	no healthcare worker	N	usual
926	Europe	Female	42		96	medical doctor	Y	unsual
927	Europe	Female	27	100	25	paramedical staff	Y	usual
928	Africa	Female	23
929	Europe	Female	44	22	60	no healthcare worker	N	unsual
930	Europe	Female	38	70	71	no healthcare worker	N	unsual
931	Europe	Female	23	3	50	no healthcare worker	N
932	Europe	Female	29
933	Europe	Female	29
934	Europe	Female	50	20	71	no healthcare worker	N	unsual
935	Europe	Female	38	81	95	medical doctor	Y	unsual
936	Europe	Male	45
937	Europe
938	Europe	Female	53	0	2	no healthcare worker	N	usual
939	Europe	Female	43	78	93	paramedical staff	Y	unsual
940	Europe	Female	30	50	50	no healthcare worker	N
941	Europe	Male		26	64	no healthcare worker	N	unsual
942	Europe	Female	26
943	Europe	Female	25	19	74	no healthcare worker	N	usual
944	Europe	Female	35
945	Europe	Female	35	82	30	paramedical staff	Y	usual
946	Europe	Female	43
947	Europe	Female	26	0	1	no healthcare worker	N	usual
948	Europe	Female	52		82	no healthcare worker	N	unsual
949	Europe	Female	40	81	69	no healthcare worker	N	unsual
950	Europe	Female	38		70	no healthcare worker	N	usual
951	Europe	Female	53	0		no healthcare worker	N	unsual
952	Europe	Female	35			no healthcare worker	N
953	Europe	Female	38	100	100
954	Europe	Female	32	16	20	paramedical staff	Y	unsual
955	Europe	Female	49	15	14	paramedical staff	Y	unsual
956	Europe	Female	23
957	Europe	Male	35	61	62	no healthcare worker	N	unsual
958	Europe	Male	31	77	100	no healthcare worker	N	usual
959	Europe	Female	55	75	7	no healthcare worker	N	unsual
960	Europe	Female	44	98	100	no healthcare worker	N	usual
961	Europe	Female	31
962	Europe	Female	27
963	Europe	Female	53	32	33	paramedical staff	Y	usual
964	Europe	Female	40	86	67	paramedical staff	Y	usual
965	Europe	Female	30
966	Europe	Female	47	8	0	no healthcare worker	N	usual
967	Europe	Female	45	93	97	paramedical staff	Y	unsual
968	Europe	Female	27	30	43	no healthcare worker	N	unsual
969	Europe	Female	42	22	23	no healthcare worker	N	unsual
970	Europe	Female	31	96	96	paramedical staff	Y	unsual
971	Europe	Female	20			no healthcare worker	N	usual
972	Europe	Female	31	65	5	medical doctor	Y	unsual
973	Europe	Female	24	1	72	no healthcare worker	N
974	Europe	Female	36	97	94	no healthcare worker	N	unsual
975	Africa	Male	29
976	Europe	Female	53	84	84	medical doctor	Y	usual
977	Europe	Female	22	71	98	no healthcare worker	N
978	Europe	Female	21	7	98	no healthcare worker	N
979	Europe	Female	29	71	98	paramedical staff	Y	usual
980	Europe	Female	37	63	50
981	Europe	Female	49	20	77	medical doctor	Y	unsual
982	Europe	Male	40	70	69	medical doctor	Y	usual
983	Europe	Female	40	75	29	no healthcare worker	N	usual
984	Europe	Female	20	28	95	no healthcare worker	N	usual
985	Europe	Female	47	75	100	no healthcare worker	N	usual
986	Europe	Male	43	8	23	no healthcare worker	N	unsual
987	Europe	Male	34	75	24	no healthcare worker	N	unsual
988	Europe	Female	49			no healthcare worker	N	usual
989	Europe	Female	33	0	58	no healthcare worker	N	usual
990	Europe	Female	34	20	100	paramedical staff	Y	usual
991	Europe	Female	41	53	100	no healthcare worker	N	usual
992	Europe	Male	45	100	100	paramedical staff	Y	usual
993	Europe	Female	23	88	50	no healthcare worker	N	usual
994	Europe	Female	47	0	100	paramedical staff	Y	unsual
995	Europe	Female	54	0
996	Europe	Female	21	50	0	no healthcare worker	N
997	Europe	Female	50
998	Europe	Female	45
999	Europe	Female	44	50	74	paramedical staff	Y	unsual
1000	Europe	Female	44	72	55	no healthcare worker	N	unsual
1001	Europe	Female	62	33	71	no healthcare worker	N	usual
1002	Europe	Female	50	0	100
1003	Europe	Male	54
1004	Europe	Female	55
1005	Europe	Female	44	96	74	no healthcare worker	N
1006	Europe	Female	36	97	100	no healthcare worker	N	unsual
1007	Europe	Female	31	77	78	no healthcare worker	N	unsual
1008	Europe	Female	56	1	4	no healthcare worker	N	No working
1009	Europe	Female	38	32	31	paramedical staff	Y	usual
1010	Europe	Female	37	92		no healthcare worker	N	usual
1011	Europe	Female	42	50	69	no healthcare worker	N	usual
1012	Europe	Male	32	50	100	no healthcare worker	N	usual
1013	Europe	Male	30
1014	Europe	Female	36	33	85	no healthcare worker	N	usual
1015	Europe	Female	52	84	76	no healthcare worker	N	No working
1016	Europe	Female	30	14	82	no healthcare worker	N	usual
1017	Europe	Male	41	77	20	no healthcare worker	N	unsual
1018	Europe	Female	42	77		no healthcare worker	N	No working
1019	Europe	Female	22	100	0	no healthcare worker	N
1020	Europe	Female	35	24	92	no healthcare worker	N	usual
1021	Europe	Female	32	0	68	no healthcare worker	N	usual
1022	Europe	Female	21	73	78	no healthcare worker	N
1023	Europe	Female	51			no healthcare worker	N	No working
1024	Europe	Female	45		81	no healthcare worker	N	unsual
1025	Europe	Male	41
1026	Europe	Male	31	70	70	no healthcare worker	N	unsual
1027	Europe	Female	28
1028	Europe	Male	25	3	35	no healthcare worker	N	unsual
1029	Europe	Female	27	74	77	paramedical staff	Y	usual
1030	Europe	Female	52	90	90	no healthcare worker	N	usual
1031	Europe	Female	35	90	90
1032	Europe	Female	46	87	88	no healthcare worker	N	usual
1033	Europe	Female	32
1034	Europe	Female	45	50	50	no healthcare worker	N	unsual
1035	Europe	Female	39	69	100	no healthcare worker	N	unsual
1036	Europe	Female	31	100	100
1037	Europe	Female	42	100	100	no healthcare worker	N	usual
1038	Europe	Female	28	21	100	no healthcare worker	N	unsual
1039	Europe	Female	39	21	41	medical doctor	Y	unsual
1040	Europe	Female	20	97	97	no healthcare worker	N
1041	Europe	Female	41	7	7	no healthcare worker	N
1042	Europe	Female	22	34	61	no healthcare worker	N
1043	Europe	Female	50	43	92	medical doctor	Y	unsual
1044	Europe	Female	31	62	62	no healthcare worker	N	unsual
1045	Europe	Female	32
1046	Europe	Male	25	0	0	medical doctor	Y	unsual
1047	Europe	Male	44	34		no healthcare worker	N	unsual
1048	Europe	Male	50	0		paramedical staff	Y	unsual
1049	Europe	Female	44	76	78	no healthcare worker	N	No working
1050	Europe	Female	46	50	21	no healthcare worker	N	unsual
1051	Europe	Female	31	64	50	no healthcare worker	N	No working
1052		Male	39
1053	Europe	Female	27	0	11	no healthcare worker	N	unsual
1054	Europe	Female	49	100	100
1055	Europe	Female	38	77	50	no healthcare worker	N	usual
1056	Europe	Female	52	50	13	no healthcare worker	N	usual
1057	Europe	Female	37	100	74	no healthcare worker	N	unsual
1058	Europe	Female	39
1059	Europe	Male	34	75	93	no healthcare worker	N	unsual
1060	Europe	Female	31	73	100	medical doctor	Y	unsual
1061	Europe	Female	45	65	89	no healthcare worker	N	usual
1062	Europe	Male	54
1063	Europe	Female	48	100	100	no healthcare worker	N	unsual
1064	Europe	Female	36	75	100	paramedical staff	Y	unsual
1065	Europe	Female	46	50	68	no healthcare worker	N	unsual
1066	Europe	Female	30	75	93	no healthcare worker	N
1067	Europe	Female	33	82	85	paramedical staff	Y	usual
1068	Europe	Male	29	14	99	medical doctor	Y	unsual
1069	Europe	Female	58	72	82	no healthcare worker	N	unsual
1070	Europe	Female	46	37	64	no healthcare worker	N	usual
1071		Female	39	90	95	no healthcare worker	N	No working
1072	Europe	Female	47
1073	Europe	Male	48	82	77	no healthcare worker	N	usual
1074	Europe	Female	42	78	73	no healthcare worker	N	No working
1075	Europe	Female	29	62		no healthcare worker	N	unsual
1076	Europe	Female	40	89	90	no healthcare worker	N	usual
1077	Europe	Female	25
1078	Europe	Female	39
1079	Europe	Male	45	83	89	paramedical staff	Y	usual
1080	Europe	Male	39
1081	Europe	Female	37			no healthcare worker	N	unsual
1082	Europe	Female	23	13	100
1083	Europe	Female	39	20	83	no healthcare worker	N	unsual
1084	Europe	Female	48
1085	Europe	Female	38	50	50	no healthcare worker	N	usual
1086	Europe	Female	30	11	6	no healthcare worker	N	No working
1087	Europe	Male	30	36	47	no healthcare worker	N	unsual
1088	Europe	Male	42	22	16	medical doctor	Y	unsual
1089	Europe	Female	32	50	50	no healthcare worker	N	unsual
1090	Europe	Female	25	0	28	no healthcare worker	N	unsual
1091	Europe	Male	55	17	68	no healthcare worker	N	unsual
1092	Europe	Female	44	77
1093	Europe	Female	26	53	98	no healthcare worker	N
1094	Europe	Female	42	42	77	paramedical staff	Y	unsual
1095	Europe	Female	42	75	78	paramedical staff	Y	unsual
1096	Europe	Female	25	0	0	no healthcare worker	N	No working
1097	Europe	Male	33	70	58	no healthcare worker	N	usual
1098	Europe	Female	20	3	80	paramedical staff	Y	usual
1099	Europe	Female	33	2	6	no healthcare worker	N	unsual
1100	Europe	Male	71	0	50	no healthcare worker	N
1101	Europe	Male	24	0	100	no healthcare worker	N
1102	Europe	Male	26
1103	Europe	Female	53
1104	Europe	Male	40
1105	Europe	Male	40	67	71	no healthcare worker	N	usual
1106	Europe	Female	59	77	78	no healthcare worker	N	unsual
1107	Europe	Female	37	23	50	medical doctor	Y	usual
1108	Europe	Female	27
1109	Europe	Female	24
1110	Europe	Female	29	95	97	no healthcare worker	N	usual
1111	Europe	Female	28	1	0	no healthcare worker	N
1112	Europe	Female	47	63	67	no healthcare worker	N	unsual
1113	Europe	Female	60	16	41	medical doctor	Y	unsual
1114	Europe	Female	31	50	70	medical doctor	Y	unsual
1115	Europe	Female	28	0	100	no healthcare worker	N
1116	Europe	Female	32
1117	Europe	Female	22	82	100	no healthcare worker	N	usual
1118	Europe	Female	55	36	62	medical doctor	Y	unsual
1119	Europe	Female	25
1120	Europe	Male	48	20	54	no healthcare worker	N	usual
1121	Europe	Female	21	74	76	no healthcare worker	N
1122	Europe	Female	39	66	84	paramedical staff	Y	usual
1123	Europe	Female	35		100	no healthcare worker	N
1124	Europe	Female	32
1125	Europe	Female	43	100		no healthcare worker	N	No working
1126	Europe	Female	36	100	100	no healthcare worker	N	usual
1127	Europe	Female	25
1128	Europe	Female	45
1129	Europe	Female	46
1130	Europe	Female	55
1131	Europe	Male	76	24		no healthcare worker	N
1132	Europe	Male	54
1133	Europe	Female	60	50	50
1134	Europe	Female	47	69	98	paramedical staff	Y	unsual
1135	Europe	Female	42	23	89	medical doctor	Y	unsual
1136	Europe	Female	23	100	100	paramedical staff	Y	usual
1137	Europe	Female	21	14	100	paramedical staff	Y	usual
1138	Europe	Male	43	29		medical doctor	Y	unsual
1139	Europe	Female	31	17	0	no healthcare worker	N
1140	Europe	Female	43
1141	Europe	Female	50	23	33	no healthcare worker	N	unsual
1142	Europe	Female	43	98	99	medical doctor	Y	unsual
1143	Africa	Female	35		18	no healthcare worker	N	unsual
1144	Europe	Female	55	8	48	medical doctor	Y	usual
1145	Europe	Female		0	0	no healthcare worker	N	usual
1146	Europe	Female	43	50	71	no healthcare worker	N	usual
1147	Europe	Male	43			no healthcare worker	N	No working
1148	Europe	Female	26	50	71	no healthcare worker	N	unsual
1149	Europe	Female	40	20	100	paramedical staff	Y	unsual
1150	Europe	Male	30	37	64	no healthcare worker	N	unsual
1151	Europe	Female	26	13	63	no healthcare worker	N	unsual
1152	Europe	Male	60	18	50	no healthcare worker	N	unsual
1153	Europe	Female	48
1154	Europe	Female	35	69	18	no healthcare worker	N	unsual
1155	Europe	Female	49	50	72	no healthcare worker	N	unsual
1156	Europe	Female	43	50	80	paramedical staff	Y	usual
1157	Europe	Male	28
1158	Europe	Male	78	0	0	no healthcare worker	N	No working
1159	Europe	Male	47	5	83	no healthcare worker	N	No working
1160	Europe	Female	26	75	100	paramedical staff	Y	usual
1161	Europe	Male	49	18		no healthcare worker	N	unsual
1162	Europe	Female	41	85	65	no healthcare worker	N	unsual
1163	Europe	Female	30	14	80	no healthcare worker	N	unsual
1164	Europe	Female	39	82	89	paramedical staff	Y	usual
1165	Europe	Female	72
1166	Europe	Female	41	96	100	no healthcare worker	N	usual
1167	Europe	Female	41
1168	Europe	Male	47	71	67	medical doctor	Y	unsual
1169	Europe	Male	56	2	22	medical doctor	Y	unsual
1170	Europe	Male	31	100	100	paramedical staff	Y	usual
1171	Europe	Male	62		68	no healthcare worker	N	No working
1172	Europe	Female	32
1173	Europe	Male	21
1174	Europe	Female	37	34	84	paramedical staff	Y	unsual
1175	Europe	Female	39	11	92	medical doctor	Y	unsual
1176	Europe	Female	34	88	70	paramedical staff	Y	usual
1177	Europe	Female	47	3	97
1178	Europe	Female	37
1179	Europe	Female	25
1180	Europe	Female	37	91	92	no healthcare worker	N	unsual
1181	Europe	Female	47	83	97	paramedical staff	Y	usual
1182	Europe	Female	36	91		no healthcare worker	N	No working
1183	Europe	Male	45	0	2	no healthcare worker	N	usual
1184	Europe	Female	29
1185	Europe	Female	43	5	77	medical doctor	Y	usual
1186	Europe	Male	44	96	36	no healthcare worker	N	No working
1187	Europe	Male	36	81	50	no healthcare worker	N	No working
1188	Europe	Male	52			no healthcare worker	N
1189	Europe	Female	38	0	98	paramedical staff	Y	unsual
1190	Europe	Female	64	69	97	no healthcare worker	N	usual
1191	Europe	Female	26	31	12	medical doctor	Y	unsual
1192	Europe	Female	20	0	0	no healthcare worker	N	No working
1193	Europe	Female	30
1194	Europe	Female		77		no healthcare worker	N	unsual
1195	Europe	Male	30		79	no healthcare worker	N
1196	Europe	Female	57
1197	Europe	Female	62	25	68	no healthcare worker	N	usual
1198	Europe	Female	44	50	50	no healthcare worker	N	usual
1199	Europe	Female	25	80	97	no healthcare worker	N
1200	Europe	Female	39	81	100	no healthcare worker	N	unsual
1201	Europe	Male	44	16	16	no healthcare worker	N	unsual
1202	Europe	Female	22	19	0	no healthcare worker	N	No working
1203	Europe	Male	53	22	0	medical doctor	Y	unsual
1204	Europe	Female	28
1205	Europe	Male	24	58	5	no healthcare worker	N	usual
1206	Europe	Male	55	0		no healthcare worker	N
1207	Europe	Female	39	100	50	no healthcare worker	N	No working
1208	Europe	Female	41	75	50	medical doctor	Y	unsual
1209	Europe	Female	37	25		no healthcare worker	N	unsual
1210	Europe	Female	50	25	100	paramedical staff	Y
1211	Africa	Female	25	100	100	no healthcare worker	N
1212	Europe	Female	50	85	85	no healthcare worker	N	No working
1213	Europe	Female	27	50	3	paramedical staff	Y	usual
1214	Europe	Female	32		100
1215	Europe	Female	49	96	99	paramedical staff	Y	unsual
1216	Europe	Female	33	0	0	no healthcare worker	N	unsual
1217	Europe	Female	53	66	66	no healthcare worker	N	unsual
1218	Europe	Female	28	65	43	no healthcare worker	N
1219	Europe	Female	57	1	100	no healthcare worker	N	usual
1220	Europe	Female	32	53	50	no healthcare worker	N
1221	Europe	Female	24
1222	Europe	Female	32	40	81	medical doctor	Y	unsual
1223	Europe	Male	64	50	2	no healthcare worker	N
1224	Europe	Male	23	69	25	medical doctor	Y	unsual
1225	Europe	Female	44	88	90	paramedical staff	Y	unsual
1226		Female	34	50	82	no healthcare worker	N	No working
1227	Europe	Male	21	61	0	no healthcare worker	N
1228	Europe	Male	28	50	77	no healthcare worker	N
1229	Europe	Female	35
1230	Europe	Female	34	0	100	no healthcare worker	N	unsual
1231	Europe	Female	29	82	87	no healthcare worker	N	unsual
1232	Europe	Female	32	17	100	no healthcare worker	N	unsual
1233	Europe	Male	54	78	100	no healthcare worker	N	unsual
1234	Europe	Female	40	95	97	paramedical staff	Y	usual
1235	Europe	Female	32
1236	Europe	Female	56	100	0	no healthcare worker	N
1237	Europe	Female	54			no healthcare worker	N	usual
1238	Europe	Female	38	100	100	no healthcare worker	N	unsual
1239	Europe	Female	35
1240	Europe	Female	39
1241	Europe	Female	32	31	78	paramedical staff	Y	usual
1242	America	Female	56	57	5	no healthcare worker	N	usual
1243	Europe	Female	24	57	85	paramedical staff	Y	unsual
1244	Europe	Female	30	92	80	paramedical staff	Y	usual
1245	Europe	Male	43	0	0	no healthcare worker	N	unsual
1246	Europe	Male	32	50	66	no healthcare worker	N	usual
1247	Europe	Female	23	53	68	medical doctor	Y
1248	Europe	Female	49	94	7	no healthcare worker	N	unsual
1249	Europe	Male	62	58		no healthcare worker	N
1250	Europe	Female	31
1251	Europe	Female	31	15	13	no healthcare worker	N	unsual
1252	Europe	Female	40	80	96	no healthcare worker	N	unsual
1253	Europe	Female	31	38	66	medical doctor	Y	unsual
1254	Europe	Male	26
1255	Europe	Female	44	82		no healthcare worker	N	No working
1256	Europe	Female	66			no healthcare worker	N	unsual
1257	Europe	Female	30	1	72	no healthcare worker	N
1258	Europe	Female	35	100		no healthcare worker	N
1259	Europe	Female	61	74	34	paramedical staff	Y
1260	Europe	Female	42	74	99	paramedical staff	Y	usual
1261	Europe	Male	61	16	15	no healthcare worker	N	usual
1262	Europe	Male		2	100	no healthcare worker	N	No working
1263	Europe	Female	44	81	15	paramedical staff	Y	No working
1264	Europe	Male	48	23	74	paramedical staff	Y	usual
1265	Europe	Female	30
1266	Europe	Male	34	50	50	no healthcare worker	N	No working
1267	Europe	Male	34			medical doctor	Y	usual
1268	Europe	Female	40	81	82	medical doctor	Y	usual
1269	Europe	Male	26	25	25	no healthcare worker	N
1270	Europe	Female	36
1271	Europe	Female	23
1272	Europe	Male	25	17	1	no healthcare worker	N
1273	Europe	Female	53	100	3	no healthcare worker	N	No working
1274	Europe	Female	53	50	85
1275	Europe	Female	29	96	89	paramedical staff	Y	unsual
1276	Europe	Female	38	71	100	no healthcare worker	N	unsual
1277	Europe	Female	51	12		no healthcare worker	N	unsual
1278	Europe	Female	59	50	72	no healthcare worker	N	usual
1279	Europe	Female	24
1280	Europe	Female	25	66	70	no healthcare worker	N
1281	Europe	Female	49	74	58	paramedical staff	Y	unsual
1282	Europe	Female	49	27	9	no healthcare worker	N	No working
1283	Europe	Female	32	99		no healthcare worker	N	No working
1284		Male	37	14	99	no healthcare worker	N	unsual
1285	Europe	Male	30
1286	Europe	Female	30	66	67	paramedical staff	Y	unsual
1287	Europe	Female	28	95	79	no healthcare worker	N	usual
1288	Europe	Male	30	28	29	no healthcare worker	N	unsual
1289	Europe	Male	33	9	66	medical doctor	Y	unsual
1290	Europe	Female	44	80	83	paramedical staff	Y	usual
1291	Europe	Male	33	84	71	paramedical staff	Y	unsual
1292	Europe	Male	47	4	75	no healthcare worker	N	unsual
1293	Europe	Female	35	79	79
1294	Europe	Female	31
1295	Europe	Female	57	78	100	paramedical staff	Y	usual
1296	Europe	Male	49	72	9
1297	Europe	Male	34	16	57	paramedical staff	Y	unsual
1298	Europe	Female	30		100	no healthcare worker	N	unsual
1299	Europe	Female	21	0	77	no healthcare worker	N
1300	Europe	Female	40	0	0	no healthcare worker	N	usual
1301	Europe	Female	36
1302	Europe	Female	29	74	11	no healthcare worker	N	No working
1303	Europe	Female	23	100	0	no healthcare worker	N
1304	Europe	Female	74	75		no healthcare worker	N
1305	Europe	Female	33	33	85	no healthcare worker	N	usual
1306	Europe	Male	20
1307	Europe	Female	29
1308	Europe	Female	31	100	0	no healthcare worker	N	unsual
1309	Europe	Female	32	8
1310	Europe	Female	38	88	50	paramedical staff	Y	unsual
1311	Europe	Female	29	80	85	medical doctor	Y	unsual
1312	Europe	Female
1313	Europe	Male	46
1314	Europe	Female	59	83	83
1315	Europe	Female	47	1		no healthcare worker	N	usual
1316	Europe	Female	45
1317	Europe	Female	40		90	paramedical staff	Y	usual
1318	Europe	Female	55
1319	Europe	Female	38		88	paramedical staff	Y	usual
1320	Europe	Male	50	67	0	no healthcare worker	N	unsual
1321	Europe	Female	46	0	75	paramedical staff	Y	usual
1322	Europe	Female	37	68	83	paramedical staff	Y	usual
1323	Europe	Female	52	65	4	no healthcare worker	N
1324	Europe	Male	61
1325	Europe	Female	31	18	64	medical doctor	Y
1326	Europe	Female	55	50	100	paramedical staff	Y	usual
1327	Europe	Female	18	50	50	no healthcare worker	N
1328	Europe	Female	48	18	19	no healthcare worker	N	unsual
1329	Europe	Female	28	66	61
1330	Europe	Female	59
1331	Europe	Female	51	93	76	no healthcare worker	N	unsual
1332	Europe	Female	52	23		medical doctor	Y	unsual
1333	Europe	Female	37	74		no healthcare worker	N	No working
1334	Europe	Female	39	70	61	no healthcare worker	N	usual
1335		Female	53	6		no healthcare worker	N
1336		Female	42	31	92	no healthcare worker	N	No working
1337	Europe	Male	29
1338	Europe	Female	63	100	7	no healthcare worker	N
1339
1340	Europe	Female	41	71	100	no healthcare worker	N	No working
1341	Europe	Female	36	100		no healthcare worker	N
1342	Europe	Female	35			no healthcare worker	N	unsual
1343	Europe	Male	32
1344	Europe	Male	37	71		no healthcare worker	N	unsual
1345	Europe	Female	53	41	100	paramedical staff	Y	usual
1346	Europe	Female	43	54	80	no healthcare worker	N	unsual
1347	Europe	Female	18	86	50	no healthcare worker	N
1348	Europe	Female	31	73		medical doctor	Y	unsual
1349	Europe	Female	45	100	50	paramedical staff	Y
1350	Europe	Female	29			no healthcare worker	N	unsual
1351	Europe	Male	40
1352	Europe	Female	34	79	83	no healthcare worker	N	usual
1353	Europe	Female	56	68	81	no healthcare worker	N	usual
1354	Europe	Female	24	64		no healthcare worker	N	usual
1355	Europe	Female	44	82	63	no healthcare worker	N	unsual
1356	Europe	Female	34
1357	Europe	Male	30	19	99	paramedical staff	Y	unsual
1358	Europe	Female	41	57	86	medical doctor	Y	unsual
1359	Europe	Female	48	98	99	paramedical staff	Y	usual
1360	Europe	Female	53
1361	Europe	Male	20
1362	Europe	Female	52	71	100	no healthcare worker	N	unsual
1363	Europe	Male	52	81	3	no healthcare worker	N	unsual
1364	Europe	Female	42	50	64	no healthcare worker	N	unsual
1365	Europe	Female	29	1	65	paramedical staff	Y	usual
1366	Europe	Female	33	7	92	medical doctor	Y	unsual
1367	Europe	Female	21	0	0	no healthcare worker	N
1368	Europe	Female	34			no healthcare worker	N
1369	Europe	Female	56	21	85	paramedical staff	Y	unsual
1370	Europe	Female	29	82	68
1371	Europe	Female	39
1372	Europe	Female	42	82	100	no healthcare worker	N	usual
1373	Europe	Female	39	87	100	no healthcare worker	N	unsual
1374	Europe	Female	34
1375	Africa	Female	57	75		no healthcare worker	N	No working
1376	Europe	Female	53	80	8	no healthcare worker	N	No working
1377	Europe	Female	56
1378	Europe	Male	71
1379		Female	62	2	0
1380	Europe	Male	24
1381	Europe	Female	52	80	95	paramedical staff	Y	unsual
1382	Europe	Female	45	67	89
1383	Europe	Female	34
1384	Europe	Female	41	73	47	no healthcare worker	N	unsual
1385	Europe	Female	25	50	100	paramedical staff	Y	unsual
1386	Europe	Male	59	50	50	no healthcare worker	N	unsual
1387	Europe	Male	37	0	19	no healthcare worker	N	unsual
1388	Europe	Male	23	50	92	no healthcare worker	N
1389	Europe	Female	22
1390	Europe	Female	47
1391	Europe	Female	22	52	50	no healthcare worker	N
1392	Europe	Female	54	19	100	no healthcare worker	N	usual
1393	Europe	Male	21	8	8	no healthcare worker	N
1394	Europe	Male	23
1395	Europe	Female	30
1396	Europe	Female	34	78	80	medical doctor	Y	usual
1397	Europe	Female	32
1398	Europe	Female	32
1399	Europe	Male	39	0	25	no healthcare worker	N	unsual
1400	Europe	Female	30	18		no healthcare worker	N	unsual
1401	Europe	Female	75	95	2	no healthcare worker	N
1402	Europe	Female	48	50	0	medical doctor	Y	No working
1403	Europe	Female	29	97	7	paramedical staff	Y	usual
1404	Europe	Female	35	50	98	no healthcare worker	N
1405	Europe	Female	34	100	100	no healthcare worker	N	unsual
1406	Europe	Female	33	72	88	no healthcare worker	N	unsual
1407	Europe	Female	25	58	80	no healthcare worker	N	unsual
1408	Europe	Female	23	2	2	no healthcare worker	N	unsual
1409	Europe	Female	36	100	0	no healthcare worker	N	unsual
1410	Europe	Female	43
1411	Europe	Female	33	20	96	no healthcare worker	N	usual
1412	Europe	Female	23	86	25	no healthcare worker	N
1413	Europe	Female	34	59	88	paramedical staff	Y	unsual
1414	Europe	Female	36
1415	Europe	Female	21	68	100	paramedical staff	Y	usual
1416	Europe	Male	38	25	24	no healthcare worker	N	unsual
1417	Europe	Male	55	10	3	no healthcare worker	N	unsual
1418		Male	63	24		no healthcare worker	N
1419	Europe	Female	25	50	100	paramedical staff	Y	usual
1420	Europe	Female	45	26	50	medical doctor	Y	unsual
1421	Europe	Female	57	26	43	paramedical staff	Y	unsual
1422	Europe	Male	36	3	55	no healthcare worker	N	usual
1423	Europe	Female	66	68	8	no healthcare worker	N
1424	Europe	Female	47	63	100	no healthcare worker	N	unsual
1425	Europe	Male	56
1426	Europe	Male	23	100	100	no healthcare worker	N	usual
1427	Europe	Female	37	27	76	no healthcare worker	N	usual
1428	Europe	Male	23	0	0	no healthcare worker	N
1429	Europe	Female	37	83	77	no healthcare worker	N	usual
1430	Europe	Female	35
1431	Europe	Female	42	55	97	no healthcare worker	N	usual
1432	Africa	Female	27	77	25	no healthcare worker	N
1433	Europe	Female	30	0	0	no healthcare worker	N	No working
1434	Europe	Female	23
1435	Europe	Female	33	55	50	medical doctor	Y	usual
1436	Europe	Female	54	50	50	no healthcare worker	N	No working
1437	Europe	Female	24	20	35	medical doctor	Y	usual
1438	Europe	Female	25	85	50	no healthcare worker	N
1439	Europe	Male	58	1	100
1440	Europe	Female	55	68	100	paramedical staff	Y	usual
1441	Europe	Female	49	69	95	no healthcare worker	N	usual
1442	Europe	Female	49	73	98	no healthcare worker	N	unsual
1443	Europe	Female	39	97	87	paramedical staff	Y	unsual
1444	Europe	Female	32	86	28	paramedical staff	Y	unsual
1445	Europe	Female	38	77	95	paramedical staff	Y	usual
1446	Europe	Female	29	62	77	medical doctor	Y	usual
1447	Europe	Female	53
1448	Europe	Female	62	50		no healthcare worker	N
1449	Europe	Female	27			paramedical staff	Y	usual
1450	Europe	Female	43	12	72	no healthcare worker	N	unsual
1451	Europe	Male	36	30	100	no healthcare worker	N	unsual
1452	Europe	Female	32	64	26	no healthcare worker	N	unsual
1453	Europe	Male	44	73	80	paramedical staff	Y	unsual
1454	Europe	Male	38	22	25	no healthcare worker	N	unsual
1455	Europe	Female	34	18	97	paramedical staff	Y	usual
1456	Europe	Female	40	50	50	medical doctor	Y	usual
1457	Europe	Female	49	82	87	paramedical staff	Y	usual
1458	Europe	Female	27	0	76	no healthcare worker	N	unsual
1459	Europe	Female	44	29	76	medical doctor	Y	usual
1460	Europe	Female	48	21	75	medical doctor	Y	usual
1461	Europe	Male	31	3	70	no healthcare worker	N	usual
1462	Europe	Female	29
1463	Europe	Female	37	61	62	no healthcare worker	N	usual
1464	Europe	Female	46	33	65	no healthcare worker	N	unsual
1465	Europe	Female	52	50	50	no healthcare worker	N	unsual
1466	Europe	Female	27
1467	Europe	Female	25
1468	Europe	Female	28	0	0	no healthcare worker	N	unsual
1469	Europe	Female	38	83	100	no healthcare worker	N	usual
1470	Europe	Female	42
1471	Europe	Female	50	18	100	no healthcare worker	N	usual
1472	Europe	Male	43	98	63	no healthcare worker	N	unsual
1473	Europe	Female	22	68	87	no healthcare worker	N
1474	Europe	Male	63	0	0	no healthcare worker	N	unsual
1475	Europe	Female	37	54	50	no healthcare worker	N	unsual
1476	Europe	Female	29	77		no healthcare worker	N	No working
1477	Europe	Female	44	4		paramedical staff	Y	No working
1478	Europe	Female	44	13	19	no healthcare worker	N	unsual
1479	Europe	Female	52	50	100	no healthcare worker	N
1480	Europe	Male	49	1	3	no healthcare worker	N	unsual
1481	Europe	Male	40
1482	Europe	Female	31	50	100	no healthcare worker	N	unsual
1483	Europe	Female	31	34	90	medical doctor	Y	usual
1484	Europe	Female	40	100	100	no healthcare worker	N	unsual
1485	Europe	Female	40
1486	Europe	Female	30
1487	Europe	Female	54			no healthcare worker	N	unsual
1488	Europe	Female	23	97	97	no healthcare worker	N
1489	Europe	Female	61	50	7	no healthcare worker	N	unsual
1490		Female	27
1491	Europe	Female	37	87	41	paramedical staff	Y	usual
1492	Europe	Female	71	50	50	no healthcare worker	N
1493	Europe	Female	33	7	97	paramedical staff	Y	usual
1494	Europe	Female	45	17	88	no healthcare worker	N	usual
1495	Europe	Female	43			no healthcare worker	N	unsual
1496	Europe	Female	61	15	91	paramedical staff	Y	unsual
1497	Europe	Female	46	71	22	no healthcare worker	N	unsual
1498	Europe	Female	58	11	50	no healthcare worker	N	usual
1499	Europe	Male	49	71	91	no healthcare worker	N
1500	Europe	Female	34	72	59	no healthcare worker	N	usual
1501	Europe	Male	53	0	30	paramedical staff	Y	usual
1502	Europe	Male	49	13	50	no healthcare worker	N	usual
1503	Europe	Female	42	81		no healthcare worker	N
1504	Europe	Female	59	10		no healthcare worker	N	unsual
1505	Europe	Male	28	0	0	no healthcare worker	N	unsual
1506	Europe	Female	55	50	50	no healthcare worker	N
1507	Europe	Male	41	89	85	medical doctor	Y	unsual
1508	Europe	Male	26	0	0	no healthcare worker	N	unsual
1509	Europe	Female	30	13	97	medical doctor	Y	usual
1510	Europe	Male	46
1511	Europe	Female	36	99	97	no healthcare worker	N	usual
1512	Europe	Male	27	30	85	medical doctor	Y	unsual
1513	Europe	Male	57	97	96	no healthcare worker	N
1514	Europe	Female	33	3	70	no healthcare worker	N	unsual
1515	Europe	Male	49	68	50	no healthcare worker	N	unsual
1516	Europe	Female	39			no healthcare worker	N	No working
1517	Europe	Female	31
1518	Europe	Male	24	5	0	no healthcare worker	N
1519	Europe	Female	54	23		no healthcare worker	N	unsual
1520	Europe	Male	52
1521	Europe	Female	30	3	78	paramedical staff	Y	usual
1522	Europe	Male	37	50	50	no healthcare worker	N	unsual
1523	Europe	Female	27	85	61
1524	Europe	Female	24	30	87	medical doctor	Y	usual
1525	Europe	Female	37	71	98	paramedical staff	Y	usual
1526	Europe	Male	68	74	50	no healthcare worker	N
1527	Europe	Female	35	78	97	paramedical staff	Y	usual
1528	Europe	Female	54	8	88
1529	Europe	Female	41	92	99	paramedical staff	Y	unsual
1530	Europe	Female	31	50		no healthcare worker	N	unsual
1531	Europe	Female	38	38	50	no healthcare worker	N	No working
1532	Europe	Female	21
1533	Europe	Female	34	12	72	paramedical staff	Y	unsual
1534	Europe	Female	37	97	50	paramedical staff	Y
1535	Europe	Female	46
1536	Europe	Female	34
1537	Europe	Female	57	26	26	no healthcare worker	N	unsual
1538	Europe	Female	56	24	76	paramedical staff	Y	unsual
1539	Europe	Female	41	25	61	no healthcare worker	N	unsual
1540	Europe	Female	35	73	100	paramedical staff	Y	usual
1541	Europe	Male	63	50	71	no healthcare worker	N
1542	Europe	Female	35	26	67	paramedical staff	Y	usual
1543	Europe	Female	36	8		no healthcare worker	N	No working
1544	Europe	Female	37	82	90	no healthcare worker	N	unsual
1545	Europe	Female	32		97	paramedical staff	Y	unsual
1546	Europe	Female	52	50	75	no healthcare worker	N	unsual
1547	Europe	Female	38	72	89	no healthcare worker	N	unsual
1548	Europe	Female	31	75		no healthcare worker	N
1549	Europe	Female	70	9	4	no healthcare worker	N
1550	Europe	Female	24
1551	Europe	Male	34	100	4
1552	Europe	Female	52	61	89	no healthcare worker	N	unsual
1553	Europe	Female	42	55	59	paramedical staff	Y	usual
1554	Europe	Male	61	50	100	no healthcare worker	N	unsual
1555	Europe	Female	25	63	75	no healthcare worker	N
1556	Europe	Female	23	76	60	no healthcare worker	N
1557	Europe	Female	29	57	94	paramedical staff	Y	unsual
1558	Europe	Female	30
1559	Europe	Female	24	65	100	paramedical staff	Y	unsual
1560	Europe	Female	41			no healthcare worker	N	unsual
1561	Europe	Female	37	64	60	no healthcare worker	N	usual
1562	Europe	Female	55		96	paramedical staff	Y	usual
1563	Europe	Female	25	0	0	no healthcare worker	N
1564	Europe	Female	42	50	50	no healthcare worker	N	usual
1565	Europe	Female	36	72	62	no healthcare worker	N	unsual
1566	Europe	Female	40	77	97	no healthcare worker	N	unsual
1567	Europe	Male	45	2	9	no healthcare worker	N	usual
1568	Africa	Male	20	20	66	no healthcare worker	N
1569	Europe	Female	49		67	no healthcare worker	N	unsual
1570	Europe	Female	26	85	84	no healthcare worker	N	usual
1571	Europe		38	71		no healthcare worker	N	No working
1572	Europe	Female	34	100	0	no healthcare worker	N	No working
1573	Europe	Female	25
1574	Europe	Female	53	20	89	no healthcare worker	N	unsual
1575	Europe	Female	27	50	100	no healthcare worker	N	No working
1576	Europe	Female	25	72	50	no healthcare worker	N
1577	Europe	Female	46	91	13	paramedical staff	Y	unsual
1578	Europe	Female	21	0	100	no healthcare worker	N	No working
1579	Europe	Female	34	59	0	no healthcare worker	N	No working
1580	Europe	Male	62	50	78	no healthcare worker	N	usual
1581	Africa	Female	29	99	99	no healthcare worker	N
1582	Europe	Male	34			no healthcare worker	N	usual
1583	Europe	Male	49	50	50	no healthcare worker	N	unsual
1584	Europe	Female	27	9	18	no healthcare worker	N	unsual
1585	Europe	Female	43	96	83	paramedical staff	Y	usual
1586	Europe	Female	50	11	98	no healthcare worker	N	No working
1587	Europe	Female	56	27	29	no healthcare worker	N	No working
1588	Europe	Female	48	50	90	paramedical staff	Y	usual
1589	Europe	Male	64	50		no healthcare worker	N
1590	Europe	Female	65	91		no healthcare worker	N
1591	Europe	Female	27	78	57	medical doctor	Y	usual
1592	Europe	Female	29	90	88	medical doctor	Y	usual
1593	Europe	Female	23	90	99	paramedical staff	Y	usual
1594	Europe	Female	29	76	76	no healthcare worker	N	unsual
1595	Europe	Female	49	50
1596	Europe	Male	30	27	30	no healthcare worker	N	usual
1597	Europe	Female	55	76	78	no healthcare worker	N	unsual
1598	Europe	Female	53	83	100	no healthcare worker	N	usual
1599	Europe	Female	64	35	29	no healthcare worker	N	unsual
1600	Europe	Female	48	27	100	no healthcare worker	N	unsual
1601	Europe	Female	72	14	0	no healthcare worker	N
1602	Europe	Female	32	67	100	no healthcare worker	N	usual
1603	Europe	Male	26	6	20	no healthcare worker	N
1604	Europe	Female	35			no healthcare worker	N	usual
1605	Europe	Female	21	50	82	no healthcare worker	N	usual
1606	Europe	Female	43	11	4	no healthcare worker	N	No working
1607	Europe	Female	33	23	25	paramedical staff	Y	usual
1608	Europe	Female	31	63	93	paramedical staff	Y	usual
1609	Europe	Female	41
1610	Europe	Female	49	92	25	no healthcare worker	N	unsual
1611	Europe	Male	42		3	no healthcare worker	N	No working
1612	Europe	Female	44	73	52	paramedical staff	Y	usual
1613	Europe	Male	56	71	50	no healthcare worker	N
1614	Europe	Female	44	76	100	paramedical staff	Y	usual
1615	Europe	Female	38	19		no healthcare worker	N	unsual
1616	Europe	Female	41	77	80	no healthcare worker	N	unsual
1617	Europe	Male	26	4	89	no healthcare worker	N	No working
1618	Europe	Female	33	42	74	paramedical staff	Y	unsual
1619	Europe	Female	30
1620	Europe	Female	28	15	72	no healthcare worker	N	usual
1621	Europe	Female	28	22	21	no healthcare worker	N	unsual
1622	Europe	Female	39	2	98	no healthcare worker	N	usual
1623	Europe	Female	42	19	74	no healthcare worker	N	unsual
1624	Europe	Male	24	27	65	paramedical staff	Y	usual
1625	Europe	Female	12	12	0	no healthcare worker	N
1626	Europe	Female	25
1627	Europe	Male	27	21	100	no healthcare worker	N	unsual
1628	Europe	Female	51
1629	Europe	Female	31	100	100	paramedical staff	Y	No working
1630		Female	63	91	0	no healthcare worker	N
1631	Europe	Female	32	0	0	no healthcare worker	N	unsual
1632	Europe	Female	44	11	28	no healthcare worker	N	usual
1633	Europe	Female	54
1634	Europe	Female	54	100	0	no healthcare worker	N	usual
1635	Europe	Female	26	25		no healthcare worker	N
1636	Europe	Male	40	13	81	no healthcare worker	N	unsual
1637	Europe	Female	31	1	98	paramedical staff	Y	usual
1638	Europe	Female	26	4	75	no healthcare worker	N	usual
1639	Europe	Male	43	0	75	no healthcare worker	N	usual
1640	Europe	Female	47
1641	Europe	Male	58			paramedical staff	Y	unsual
1642	Europe	Male	27	3	79	no healthcare worker	N
1643	Europe	Female	40	42	38	paramedical staff	Y	unsual
1644	Europe	Female	51	19	100	medical doctor	Y	unsual
1645	Europe	Female	34	100	100	no healthcare worker	N	No working
1646	Europe	Female	21	100	100	no healthcare worker	N
1647	Europe	Female	55	0	73	no healthcare worker	N	unsual
1648	Europe	Female	32
1649	Europe	Female	34	78	100	medical doctor	Y	usual
1650	Europe	Female	53		70	paramedical staff	Y	usual
1651	Europe	Female	28
1652	Europe	Female	26	81	99
1653	Europe	Female	42	75	100	no healthcare worker	N	unsual
1654	Europe	Female	26	30	100	paramedical staff	Y	unsual
1655	Europe	Female	57	50	50	no healthcare worker	N	usual
1656	Europe	Female	35	73		no healthcare worker	N	unsual
1657	Europe	Female	31	50	0	no healthcare worker	N	unsual
1658	Europe	Male	54	100	0	no healthcare worker	N
1659	Europe	Female	38	87	100	paramedical staff	Y	usual
1660	Europe	Female	36	27	89	no healthcare worker	N	usual
1661	Europe	Female	39	100	99	paramedical staff	Y	usual
1662	Europe	Female	64
1663		Female	57	85
1664	Europe	Female	34
1665	Europe	Female	22	61	43	no healthcare worker	N
1666	Europe	Female	49
1667	Europe	Female	44	80	91	no healthcare worker	N	usual
1668	Europe	Female	51	100	50	no healthcare worker	N	unsual
1669	Europe	Female	37	5	100	no healthcare worker	N	unsual
1670	Europe	Female	19			no healthcare worker	N
1671	Europe	Female	25
1672	Europe	Female	37	67	100	paramedical staff	Y	unsual
1673	Europe	Female	38	87	100
1674	Europe	Female	48	82	100	no healthcare worker	N	No working
1675	Europe	Female	41	50	82	no healthcare worker	N	unsual
1676	Europe	Female	35	7	23	no healthcare worker	N	usual
1677	Europe	Female	32	73	88	no healthcare worker	N	No working
1678	Europe	Female	32	0	3	no healthcare worker	N	usual
1679	Europe	Female	44	27	97	no healthcare worker	N	usual
1680	Europe	Male	34	20	63	no healthcare worker	N	usual
1681	Europe	Female	25
1682	Europe	Female	42	50	74	no healthcare worker	N	unsual
1683	Europe	Female	23
1684	Europe	Female	20	75	76	no healthcare worker	N
1685			20	56		no healthcare worker	N
1686	Europe	Female	69	11	50	no healthcare worker	N	usual
1687	Europe	Female	38	2		paramedical staff	Y	unsual
1688	Europe	Female	57	100	100	paramedical staff	Y	unsual
1689	Europe	Female	27
1690	Europe	Female	21	100	0	no healthcare worker	N
1691	Europe	Female	21	82	50	no healthcare worker	N
1692	Europe	Male	68	50		no healthcare worker	N
1693	Europe	Female	57	22	16	paramedical staff	Y	No working
1694	Europe	Male	35
1695	Europe	Female	44	72	82	paramedical staff	Y	unsual
1696	Europe	Female		11	50	no healthcare worker	N	unsual
1697	Europe	Male	33	60	99	medical doctor	Y	usual
1698	Europe	Female	57	50	53	no healthcare worker	N	No working
1699	Europe	Female	29	86	80	no healthcare worker	N	unsual
1700	Europe	Female	29	31	68	no healthcare worker	N	usual
1701	Europe	Female	22	67	100	no healthcare worker	N
1702	Europe	Male	35
1703	Europe	Female	47			no healthcare worker	N	unsual
1704	Europe	Female	35	99	27	no healthcare worker	N	No working
1705	Europe	Female	40	0	50	no healthcare worker	N	usual
1706	Europe	Male	23
1707	Europe	Male		22		no healthcare worker	N	unsual
1708	Europe	Female	54	100	0	no healthcare worker	N	unsual
1709	Europe	Male	47	20	77	no healthcare worker	N	usual
1710	Europe	Female	37
1711	Europe	Female	20	71		no healthcare worker	N
1712	Europe	Female	33	57	56
1713	Europe	Female	56
1714	Europe	Female	29	23	50	no healthcare worker	N	unsual
1715	Europe	Female	24	2	8	no healthcare worker	N	unsual
1716	Europe	Female	31	21	83	no healthcare worker	N	unsual
1717	Europe	Female	32	0	78	medical doctor	Y	unsual
1718	Europe	Female	34	15	62	no healthcare worker	N	unsual
1719	Europe	Female	36	33	13	no healthcare worker	N	usual
1720	Europe	Male	34	73	50	no healthcare worker	N	unsual
1721	Europe	Female	51	2	98	medical doctor	Y	usual
1722	Europe	Female	24	0	78	no healthcare worker	N	usual
1723	Europe	Male	33	0	0	no healthcare worker	N	unsual
1724	Europe	Male	33
1725	Europe	Female	64
1726	Europe	Female	34	50	50	no healthcare worker	N	unsual
1727	Europe	Male	45	35	44	no healthcare worker	N	usual
1728	Europe	Female	26
1729	Europe	Female	34
1730	Europe	Male	38	14	87	no healthcare worker	N	No working
1731	Europe	Female	36	93	92	no healthcare worker	N	usual
1732	Europe	Female	34
1733	Europe	Female	32	50	71	no healthcare worker	N	unsual
1734	Europe	Male		0	5	no healthcare worker	N	usual
1735	Europe	Male	40	18	50	no healthcare worker	N	usual
1736	Europe	Female	34
1737	Europe	Female	30
1738	Europe	Female	25	50	71	no healthcare worker	N	unsual
1739	Europe	Female	39	100	100	paramedical staff	Y	unsual
1740	Europe	Female	35	10	50	paramedical staff	Y	unsual
1741	Europe	Male	27	71	64	medical doctor	Y	unsual
1742	Europe	Female	47	0	0	no healthcare worker	N	usual
1743	Europe	Female	28	45	64	paramedical staff	Y	unsual
1744	Europe	Female	32	85	85	no healthcare worker	N	unsual
1745	Europe	Female	31	0	50	no healthcare worker	N	usual
1746	Europe	Female	29	69	76	paramedical staff	Y	unsual
1747	Europe	Female	18	50	100	no healthcare worker	N	usual
1748	Europe	Male	45		73	medical doctor	Y	unsual
1749	Europe	Female	27	59	72	no healthcare worker	N	usual
1750	Europe	Male	46	24	50	no healthcare worker	N	unsual
1751	Europe	Female	34	70	70	no healthcare worker	N	unsual
1752	Europe	Female	37	16	16	no healthcare worker	N	unsual
1753	Europe	Female	30	24	73	medical doctor	Y	unsual
1754	Europe	Female	23
1755	Europe	Male	51	97	77	no healthcare worker	N	No working
1756	Europe	Male	61	1	50	no healthcare worker	N	usual
1757	Europe	Female	53
1758	Europe	Male	33	24	68	no healthcare worker	N	unsual
1759	Europe	Female	37
1760	Europe	Female	35	35	63	no healthcare worker	N	unsual
1761	Europe	Female	33	90	76	medical doctor	Y	usual
1762	Europe	Female	23	62	3	no healthcare worker	N
1763	Europe	Female	40	0	94	paramedical staff	Y	usual
1764	Europe	Female	46	50	50	no healthcare worker	N	unsual
1765	Europe	Female	38	0	0	no healthcare worker	N	unsual
1766	Europe	Female	33	83	3	no healthcare worker	N
1767	Europe	Female	37	69	72	no healthcare worker	N	unsual
1768		Female	29	50	50	no healthcare worker	N	unsual
1769	Europe	Female	28	38	76	no healthcare worker	N	usual
1770	Europe	Female	22	55	0	no healthcare worker	N	No working
1771	Europe	Female	62	1	96	no healthcare worker	N	unsual
1772	Europe	Male	27
1773	Europe	Male	35	79	68	no healthcare worker	N	unsual
1774	Europe	Female	30	50	50	no healthcare worker	N	No working
1775	Europe	Male	41	94	9	no healthcare worker	N	unsual
1776	Europe	Female	32	0	2	no healthcare worker	N	unsual
1777	Europe	Female	30	98	73	medical doctor	Y	unsual
1778	Europe	Female	68	0		no healthcare worker	N	No working
1779	Europe	Female	24	63	97	no healthcare worker	N
1780	Europe	Male	45			no healthcare worker	N	unsual
1781	Europe	Female	54	22	13	paramedical staff	Y	unsual
1782	Europe	Female	56	0	3	no healthcare worker	N	unsual
1783		Female	72
1784	Europe	Female	27	11	96	paramedical staff	Y	unsual
1785	Europe	Female	21	50		no healthcare worker	N
1786	Europe	Female	46	0	79	no healthcare worker	N	unsual
1787	Europe	Female	46		100	medical doctor	Y	unsual
1788	Europe	Female	43	95	100	no healthcare worker	N	No working
1789	Europe	Female	32	99	100	no healthcare worker	N	usual
1790	Europe	Female	46
1791	Europe	Female	27	62	62	no healthcare worker	N	unsual
1792	Europe	Female	47		89	no healthcare worker	N
1793	Europe	Female	28
1794	Europe	Female	27
1795	Europe	Male	31	71	73	no healthcare worker	N	unsual
1796	Europe	Female	27	18	20	medical doctor	Y	usual
1797	Europe	Male	62	11		no healthcare worker	N
1798	Europe	Female	30	50	88	no healthcare worker	N	unsual
1799	Europe	Male	42	100		no healthcare worker	N
1800	Europe	Female	43	0	67	no healthcare worker	N	No working
1801	Europe	Female	33	96	98	paramedical staff	Y	usual
1802	Europe	Female	39	50	98	paramedical staff	Y	usual
1803	Europe	Female	40	0		no healthcare worker	N	unsual
1804	Europe	Female	66	0		paramedical staff	Y
1805	Europe	Female	34	2	18	no healthcare worker	N	usual
1806	Europe	Female	38			paramedical staff	Y	No working
1807		Female	38		50	no healthcare worker	N	unsual
1808	Europe	Female	59	50	50	no healthcare worker	N
1809		Female	49	65	100	no healthcare worker	N	No working
1810	Europe	Male	37
1811	Europe	Female	40	77	75	no healthcare worker	N	usual
1812	Europe	Male	37
1813	Europe	Female	27	62	73	no healthcare worker	N	unsual
1814	Europe	Female	47	56	50	no healthcare worker	N	unsual
1815	Europe	Female	38		74	no healthcare worker	N	usual
1816	Europe	Female	33		88	medical doctor	Y	usual
1817	Europe	Female	29	100	100	no healthcare worker	N	unsual
1818	Europe	Female	58	61		no healthcare worker	N	No working
1819	Europe	Female	42	70	75	medical doctor	Y	unsual
1820	Europe	Female	25	17	79	no healthcare worker	N	unsual
1821	Europe	Male	44	50	75	no healthcare worker	N	usual
1822	Europe	Female	58	100	54	no healthcare worker	N	No working
1823	Europe	Female	60		74	no healthcare worker	N	unsual
1824	Europe	Male	24	30	100	no healthcare worker	N	unsual
1825	Europe	Female	32	87	44	no healthcare worker	N	unsual
1826	Europe	Female	43	61		no healthcare worker	N	unsual
1827	Europe	Male	38
1828	Europe	Female	37	84	33	no healthcare worker	N	No working
1829	Europe	Female	42	71	100
1830	Europe	Female	43	50	56	no healthcare worker	N	unsual
1831	Europe	Female	25
1832	Africa	Female	55
1833	Europe	Female	46	50	100	paramedical staff	Y	unsual
1834	Europe	Female	42
1835	Europe	Female	32	77	77	paramedical staff	Y	usual
1836	Europe	Female	27	1	95	no healthcare worker	N	usual
1837	Europe	Female	33	0	0	no healthcare worker	N	unsual
1838	Europe	Female	47	24	0	no healthcare worker	N	unsual
1839	Europe	Female	54	100	100	no healthcare worker	N	No working
1840	Europe	Female	37	0	50	no healthcare worker	N	usual
1841	Europe	Female	34	66	72
1842	Europe	Female	35	50	74	no healthcare worker	N	unsual
1843	Europe	Female	45	0	100	no healthcare worker	N	unsual
1844	Europe	Female	59	14	34	no healthcare worker	N	No working
1845	Europe	Male	37	5		no healthcare worker	N	unsual
1846	Europe	Male	82	2	50	no healthcare worker	N
1847	Europe	Female	39	0	95	no healthcare worker	N	usual
1848	Europe	Male	41	26	27	no healthcare worker	N	unsual
1849	Europe	Male	23
1850	Europe	Female	32	72	76	no healthcare worker	N	unsual
1851	Europe	Female	37	67	78	no healthcare worker	N	unsual
1852	Europe	Female	31	73	26	no healthcare worker	N	unsual
1853	Europe	Female	39	77	100	no healthcare worker	N	unsual
1854	Europe	Male	51	50	50	no healthcare worker	N	unsual
1855	Europe	Female	50	27	100	paramedical staff	Y	usual
1856	Europe	Male	32	69	67	no healthcare worker	N	unsual
1857	Europe	Female	24	80	80	no healthcare worker	N	unsual
1858	Europe	Female	45	88	94	paramedical staff	Y	unsual
1859	Europe	Male	26	18	77	no healthcare worker	N	No working
1860	Europe	Female	37		80	no healthcare worker	N	usual
1861	Europe	Female	55	23	32	medical doctor	Y	usual
1862	Europe	Female	30	75	97	paramedical staff	Y	usual
1863	Europe	Female	29	64	97	paramedical staff	Y	usual
1864	Europe	Female	32	90	94	no healthcare worker	N	unsual
1865	Europe	Female	30	40	36	no healthcare worker	N	No working
1866	Europe	Female	32
1867	Europe	Male	35	33	76	no healthcare worker	N	No working
1868	Europe	Female	53	33	74	paramedical staff	Y	usual
1869	Europe	Male	30	66	79	paramedical staff	Y	usual
1870	Europe	Female	29	86	100	no healthcare worker	N	usual
1871	Europe	Male	33	76	74	no healthcare worker	N	unsual
1872	Europe	Female	35	59	100	medical doctor	Y	unsual
1873	Europe	Male	32
1874	Europe	Female	45	7	22	no healthcare worker	N	unsual
1875	Europe	Male	46	61	88	no healthcare worker	N	No working
1876	Europe	Male	32
1877	Europe	Male	49
1878	Europe	Female	36	73	72	no healthcare worker	N	unsual
1879	Europe	Female	37	76	100	paramedical staff	Y	unsual
1880	Europe	Male	24	0	0	no healthcare worker	N
1881	Europe	Female	47	13	100	paramedical staff	Y	No working
1882	Europe	Female	54	94	82	no healthcare worker	N	usual
1883	Europe	Female	49	50	100	no healthcare worker	N	unsual
1884	Europe	Female	56	30	99
1885	Europe	Female	39	78	97	paramedical staff	Y	usual
1886	Europe	Female	41	96	100	paramedical staff	Y	usual
1887	Europe	Female	30	50	50	no healthcare worker	N	unsual
1888	Europe	Male	26	4	50	no healthcare worker	N
1889	Europe	Female	40	10	11	no healthcare worker	N	unsual
1890	Europe	Female	66	1	2	no healthcare worker	N
1891	Europe	Female	49	89	99	no healthcare worker	N	unsual
1892	Europe	Female	46
1893	Europe	Male	33
1894	Europe	Female	39	99	99	no healthcare worker	N	unsual
1895	Europe	Female	22	65	94	paramedical staff	Y	usual
1896	Europe	Female	36		76	paramedical staff	Y	usual
1897	Europe	Female	50	36	63	medical doctor	Y
1898	Europe	Male	31
1899	Europe	Female	28	99	25	no healthcare worker	N
1900	Europe	Male	32	50		no healthcare worker	N	unsual
1901	Europe	Male	32	100	100	no healthcare worker	N	unsual
1902	Europe	Female	52	28	47	medical doctor	Y	usual
1903	Europe	Female	37	94	93	no healthcare worker	N
1904	Europe	Female	43	92	100	no healthcare worker	N	usual
1905	Europe	Female	30
1906	Europe	Male	43	73	50	no healthcare worker	N	No working
1907	Europe	Female	39	98	100	paramedical staff	Y	unsual
1908	Europe	Female	25	3	1	no healthcare worker	N
1909	Europe	Female	63	0	0	no healthcare worker	N	unsual
1910	Europe	Female	36	69	98	no healthcare worker	N	unsual
1911	Europe	Female	35	69	50	no healthcare worker	N	unsual
1912	Europe	Male	26	64	62	paramedical staff	Y	usual
1913	Europe	Female	54	0	0	no healthcare worker	N
1914	Europe	Male	37	14	8	no healthcare worker	N	No working
1915	Europe	Male	41	22	11	no healthcare worker	N	unsual
1916	Europe	Female	34	100	50	no healthcare worker	N
1917	Europe	Female	38	83	100	medical doctor	Y	unsual
1918	Europe	Female	38	93	99
1919	Europe	Female	34
1920	Europe	Female	37	64		no healthcare worker	N	unsual
1921	Europe	Female	44	97	100	paramedical staff	Y	unsual
1922	Europe	Female	34	0	50
1923	Europe	Female	48	0	1	no healthcare worker	N	usual
1924	Europe	Female	23
1925	Europe	Female	50	0	0	no healthcare worker	N	unsual
1926	Europe	Female	33	15
1927	Europe	Female	34	33	0	no healthcare worker	N	No working
1928	Europe	Female	38	73	71	paramedical staff	Y	usual
1929	Europe	Female	43	50	50	no healthcare worker	N	unsual
1930	Europe	Female	31	73	100	no healthcare worker	N	unsual
1931	Europe	Female	35	52	50	no healthcare worker	N	unsual
1932	Europe	Female	68
1933	Europe	Female	30		69	paramedical staff	Y	unsual
1934		Female	64	97		no healthcare worker	N
1935	Europe	Female	25	64	100	paramedical staff	Y	usual
1936	Europe	Female	49	79	94	paramedical staff	Y	usual
1937	Europe	Female	46		100	no healthcare worker	N	usual
1938		Male	50
1939	Europe	Female	43	8	70	no healthcare worker	N	usual
1940	Europe	Female	30	64	88	no healthcare worker	N	unsual
1941	Europe	Female	30	24	76	no healthcare worker	N
1942	Europe	Female	46	98	21	no healthcare worker	N	usual
1943	Europe	Female	38	65	84	no healthcare worker	N	unsual
1944	Europe	Male		71	100	no healthcare worker	N	No working
1945	Europe	Female	30	50	0	no healthcare worker	N
1946	Europe	Female	41	2		no healthcare worker	N	No working
1947	Europe	Female	41
1948	Europe	Female	39	0	100	no healthcare worker	N
1949	Europe	Male	33	0	0	no healthcare worker	N	unsual
1950	Europe	Female	48	25	100	paramedical staff	Y	usual
1951	Europe	Female	35	0	97	no healthcare worker	N	unsual
1952	Europe	Female	39	75	74	no healthcare worker	N	unsual
1953	Europe	Female	19	50		no healthcare worker	N
1954	Europe	Female	46	2		paramedical staff	Y	usual
1955		Female	86	20		no healthcare worker	N
1956	Europe	Male	35	71	50	no healthcare worker	N
1957	Europe	Male	38	54	5	no healthcare worker	N	unsual
1958	Europe	Female	40	12	17	medical doctor	Y	No working
1959	Europe	Male	40	66	72	no healthcare worker	N	unsual
1960	Europe	Male	29
1961	Europe	Female	32	69	72	no healthcare worker	N	unsual
1962	Europe	Female	36	70		no healthcare worker	N	No working
1963	Europe	Female	29	23	76	paramedical staff	Y	unsual
1964	Europe	Female	53	50	78	no healthcare worker	N	usual
1965	Europe	Female	47	0	100	paramedical staff	Y	unsual
1966	Europe	Female	53
1967	Europe	Female	29		96	no healthcare worker	N	usual
1968	Europe	Male	37	19	30	no healthcare worker	N	unsual
1969	Europe	Female	28	50	96	paramedical staff	Y	usual
1970	Europe	Female	32	33	50	no healthcare worker	N	unsual
1971	Europe	Female	25
1972	Europe	Female	30	75	97	no healthcare worker	N	usual
1973	Europe	Female
1974	Europe	Male	74	1		no healthcare worker	N
1975	Europe	Female	31	37		no healthcare worker	N	No working
1976	Europe	Female	35	21	62	no healthcare worker	N	No working
1977	Europe	Female	37		70	no healthcare worker	N	unsual
1978	Europe	Female	45	100	98	no healthcare worker	N	No working
1979	Europe	Female	44	25	96	paramedical staff	Y	usual
1980	Europe	Male	19		2	no healthcare worker	N
1981	Europe	Male	29
1982	Europe	Female	43	23	13	no healthcare worker	N	unsual
1983	Europe	Female	45	11	50	paramedical staff	Y	unsual
1984	Europe	Female	26			no healthcare worker	N	unsual
1985	Europe	Female	50	100	100	no healthcare worker	N	No working
1986	Europe	Female	50			no healthcare worker	N	No working
1987	Europe	Male		73	50	medical doctor	Y	unsual
1988	Europe	Female	38		69	no healthcare worker	N	usual
1989	Europe	Female	42	50	82	no healthcare worker	N	unsual
1990	Europe	Male	41	52	50	no healthcare worker	N	unsual
1991	Europe	Female	27	61		no healthcare worker	N
1992	Europe	Female	38	78	79	no healthcare worker	N	No working
1993	Europe	Female	42	16	18	no healthcare worker	N	unsual
1994	Europe	Female	37	75	77	no healthcare worker	N	unsual
1995	Europe	Female	24	23	27	no healthcare worker	N
1996	Europe	Male	30	50	50	paramedical staff	Y	usual
1997	Europe	Female	28	0	50	no healthcare worker	N
1998	Europe	Male	29	0	10	no healthcare worker	N	No working
1999	Europe	Female	51
[truncated: 11,538 more rows]
